# Supplementary material for: 2,3-(3,6,9-Trioxaundecane-1,11-diyl­disulfan­yl)-1,4,5,8-tetra­thia­fulvalene-6,7-dicarbonitrile
Source: Acta Crystallogr Sect E Struct Rep Online. 2010 May 19;66(Pt 6):o1379. doi: 10.1107/S1600536810017587 (PMC2979555; doi:10.1107/S1600536810017587)
Supplement: Supplementary file 2 [file e-66-o1379-Isup2.hkl]

# 
# h,k,l, Fc-squared, Fo-squared, sigma(Fo-squared) and status flag 
# 
data_I
_shelx_title ' yb10-1 in P-1' 
_shelx_refln_list_code          4 
_shelx_F_calc_maximum      209.57 
_exptl_crystal_F_000       492.00 
_reflns_d_resolution_high  0.7702 
 
loop_ 
 _symmetry_equiv_pos_as_xyz 
 'x, y, z' 
 '-x, -y, -z' 
 
_cell_length_a     8.3004 
_cell_length_b     9.1863 
_cell_length_c    13.8919 
_cell_angle_alpha 100.425 
_cell_angle_beta   92.311 
_cell_angle_gamma  95.599 
 
_shelx_F_squared_multiplier     1.000 
 
loop_ 
 _refln_index_h 
 _refln_index_k 
 _refln_index_l 
 _refln_F_squared_calc 
 _refln_F_squared_meas 
 _refln_F_squared_sigma 
 _refln_observed_status 
   2   0   0     6278.10     6465.08    146.54 o 
   3   0   0      264.78      294.95      3.06 o 
   4   0   0      762.11      864.26     11.07 o 
   5   0   0      169.73      166.87      2.32 o 
   6   0   0     2108.02     2026.52     37.31 o 
   7   0   0       67.42       68.55      2.08 o 
   8   0   0        4.89        4.84      0.97 o 
   9   0   0        1.14        1.58      1.02 o 
  10   0   0      117.51      112.95      3.69 o 
 -10   1   0       96.99      109.03      4.97 o 
  -9   1   0      236.51      244.25      5.76 o 
  -8   1   0      264.77      265.04      6.25 o 
  -7   1   0      223.87      235.60      5.51 o 
  -6   1   0      224.01      224.13      4.18 o 
  -5   1   0      233.32      247.28      3.44 o 
  -4   1   0      243.40      229.98      3.71 o 
  -3   1   0       34.09       38.83      2.11 o 
  -2   1   0     1779.69     1739.93     25.44 o 
  -1   1   0      929.84      951.14     14.49 o 
   1   1   0      456.86      385.51     27.81 o 
   2   1   0      474.05      494.93      5.94 o 
   3   1   0        0.36        1.42      0.46 o 
   4   1   0      340.90      385.90      6.91 o 
   5   1   0      821.05      785.14     16.84 o 
   6   1   0     2005.00     1961.55     35.43 o 
   7   1   0      158.72      146.09      3.30 o 
   8   1   0        0.51        0.46      0.65 o 
   9   1   0       18.63       16.16      1.30 o 
  10   1   0      201.37      204.29      4.39 o 
 -10   2   0        4.47        2.83      2.07 o 
  -9   2   0      218.78      222.54      5.84 o 
  -8   2   0      394.82      418.10     10.20 o 
  -7   2   0       49.08       57.61      2.47 o 
  -6   2   0      467.36      486.62      7.23 o 
  -5   2   0      285.57      260.99      3.77 o 
  -4   2   0     7763.75     7555.58    203.35 o 
  -3   2   0     9091.92     8523.46    230.55 o 
  -2   2   0      371.71      360.17      4.18 o 
  -1   2   0     1019.22     1014.37     23.42 o 
   0   2   0     2773.88     2746.82     57.31 o 
   1   2   0      578.02      477.26     10.33 o 
   2   2   0      215.31      183.13      2.42 o 
   3   2   0      223.47      202.79      6.99 o 
   4   2   0      450.53      478.93     18.07 o 
   5   2   0       12.48       12.15      0.61 o 
   6   2   0      351.71      367.40      8.08 o 
   7   2   0        0.06        0.19      0.49 o 
   8   2   0        6.08        5.65      1.10 o 
   9   2   0        3.87        2.39      0.92 o 
  10   2   0        0.54        3.85      4.95 o 
 -10   3   0       53.07       58.55      2.37 o 
  -9   3   0       50.62       56.66      3.48 o 
  -8   3   0       40.23       37.92      2.66 o 
  -7   3   0        0.63        0.64      1.04 o 
  -6   3   0      132.49      145.86      5.60 o 
  -5   3   0        0.46        4.18      1.13 o 
  -4   3   0     1941.01     2001.37     36.14 o 
  -3   3   0      246.40      230.23      3.84 o 
  -2   3   0      383.58      427.02      8.40 o 
  -1   3   0     1623.25     1585.42     15.72 o 
   0   3   0      205.21      219.89      2.33 o 
   1   3   0       35.56       57.07      0.90 o 
   2   3   0     5314.05     5532.59    173.15 o 
   3   3   0      965.25      944.90      9.85 o 
   4   3   0      133.45      112.39      1.91 o 
   5   3   0      296.95      312.87      7.86 o 
   6   3   0      380.36      359.75     11.15 o 
   7   3   0       44.12       41.66      1.20 o 
   8   3   0       36.17       30.27      2.75 o 
   9   3   0       42.20       39.79      6.97 o 
  10   3   0        2.72        3.67      2.93 o 
 -10   4   0       96.17       98.40      2.79 o 
  -9   4   0        9.34        8.58      2.20 o 
  -8   4   0      319.86      321.82     13.05 o 
  -7   4   0      326.86      338.02      9.62 o 
  -6   4   0       36.34       35.54      1.88 o 
  -5   4   0      387.77      431.27      6.83 o 
  -4   4   0      696.68      694.24     10.26 o 
  -3   4   0       57.78       59.83      1.62 o 
  -2   4   0     1054.69      933.21     31.37 o 
  -1   4   0        0.44        1.07      0.25 o 
   0   4   0        3.26        1.79      0.45 o 
   1   4   0      515.67      532.28     13.22 o 
   2   4   0      996.43      972.62     17.82 o 
   3   4   0      237.39      244.09      3.17 o 
   4   4   0      393.36      396.01      4.69 o 
   5   4   0      290.72      267.19      4.22 o 
   6   4   0       68.66       59.78      2.29 o 
   7   4   0      130.53      105.18      1.79 o 
   8   4   0       42.84       59.23      4.95 o 
   9   4   0       64.14       64.92      5.69 o 
 -10   5   0        9.44       12.56      2.40 o 
  -9   5   0        3.27        2.56      2.07 o 
  -8   5   0        0.47        0.52      1.36 o 
  -7   5   0      320.22      326.37      8.36 o 
  -6   5   0     1012.35      961.27     18.70 o 
  -5   5   0      110.44      103.37      3.44 o 
  -4   5   0     1494.06     1390.30     48.94 o 
  -3   5   0        5.24        4.67      0.57 o 
  -2   5   0     1284.96     1246.30     30.55 o 
  -1   5   0     1252.92     1199.61     14.30 o 
   0   5   0      255.90      261.27      5.22 o 
   1   5   0      333.51      346.38      4.55 o 
   2   5   0       90.01       85.96      3.31 o 
   3   5   0      134.86      136.92      6.45 o 
   4   5   0      290.27      268.42      7.17 o 
   5   5   0      190.59      197.76      6.43 o 
   6   5   0       27.26       31.17      3.30 o 
   7   5   0        5.88        5.87      2.57 o 
   8   5   0       62.91       62.36      9.17 o 
   9   5   0       62.42       60.89      6.05 o 
  -9   6   0       27.41       24.76      2.79 o 
  -8   6   0       23.63       29.84      2.59 o 
  -7   6   0        0.16        2.20      1.91 o 
  -6   6   0      101.92      105.83      7.61 o 
  -5   6   0      431.75      403.31     21.73 o 
  -4   6   0       83.11       69.10     10.18 o 
  -3   6   0      125.44      121.69      3.07 o 
  -2   6   0      323.25      313.73      3.97 o 
  -1   6   0      105.64       98.43      1.44 o 
   0   6   0       77.31       76.34      2.29 o 
   1   6   0      122.24      132.96      4.47 o 
   2   6   0        0.50        1.67      0.44 o 
   3   6   0       34.86       32.67      1.20 o 
   4   6   0       58.96       58.00      4.92 o 
   5   6   0      172.97      160.44      6.43 o 
   6   6   0       16.47       14.48      2.93 o 
   7   6   0       24.11       20.90      3.67 o 
   8   6   0       52.39       54.65      5.50 o 
  -9   7   0       98.69      111.86     13.94 o 
  -8   7   0      205.55      217.27     12.12 o 
  -7   7   0        7.24        4.37      2.64 o 
  -6   7   0      486.38      499.06     30.45 o 
  -5   7   0      498.93      460.89     32.69 o 
  -4   7   0       46.69       52.56      1.75 o 
  -3   7   0       91.33       92.51      2.20 o 
  -2   7   0       93.20       81.80      2.06 o 
  -1   7   0       32.60       29.24      1.19 o 
   0   7   0     1156.37     1090.94     17.51 o 
   1   7   0      140.44      144.19      2.49 o 
   2   7   0       79.05       68.82      1.08 o 
   3   7   0        8.26        4.94      0.65 o 
   4   7   0       10.96        8.81      0.38 o 
   5   7   0      112.01      106.23      9.36 o 
   6   7   0        0.53       -1.65      4.22 o 
   7   7   0       53.50       59.97      8.80 o 
  -8   8   0       57.53       61.07      5.69 o 
  -7   8   0        0.06        1.65      2.57 o 
  -6   8   0       30.02       17.55      8.62 o 
  -5   8   0       50.88       47.45      7.34 o 
  -4   8   0        4.94        2.87      0.54 o 
  -3   8   0      291.80      280.94      7.99 o 
  -2   8   0      314.72      321.27     11.21 o 
  -1   8   0       10.69       10.29      1.28 o 
   0   8   0       16.32       17.42      3.67 o 
   1   8   0        1.39        1.48      0.91 o 
   2   8   0       36.33       39.50      1.66 o 
   3   8   0       63.50       75.27      1.28 o 
   4   8   0       20.99       21.23      1.29 o 
   5   8   0       49.16       51.72      7.52 o 
   6   8   0        4.24        0.73      2.57 o 
  -7   9   0        1.59        1.65      4.77 o 
  -6   9   0      107.19      105.49      6.24 o 
  -5   9   0      109.90      114.11      6.05 o 
  -4   9   0        2.09        1.10      2.02 o 
  -3   9   0      165.52      155.28      9.54 o 
  -2   9   0        2.40        3.67      1.83 o 
  -1   9   0        2.51        3.48      0.92 o 
   0   9   0        2.43        3.07      0.81 o 
   1   9   0      315.49      310.20      4.25 o 
   2   9   0       26.85       27.06      1.48 o 
   3   9   0      101.40      110.27      4.71 o 
   4   9   0        6.96        6.97      4.40 o 
  -6  10   0       55.87       48.42      5.13 o 
  -5  10   0        0.10       -2.02      4.40 o 
  -4  10   0        2.93        1.47      2.38 o 
  -3  10   0        9.31       11.55      2.75 o 
  -2  10   0        0.32        0.73      1.83 o 
  -1  10   0       34.80       36.86      4.77 o 
   0  10   0       39.92       47.19      1.79 o 
   1  10   0       92.43       95.37      2.64 o 
   2  10   0        2.56        1.65      1.20 o 
   3  10   0        0.02        2.93      2.20 o 
  -4  11   0       10.87        7.70      2.93 o 
  -3  11   0      161.60      150.30     11.19 o 
  -2  11   0       68.57       66.21      4.22 o 
  -1  11   0       33.99       41.54      2.78 o 
   0  11   0        2.64        1.63      1.03 o 
   1  11   0        6.23        5.21      1.79 o 
   2  11   0        0.07        1.10      3.12 o 
  -2 -11   1        9.15        7.70      2.20 o 
  -1 -11   1        5.57        6.08      1.13 o 
   0 -11   1       51.54       52.31      2.39 o 
   1 -11   1       17.94       13.88      1.82 o 
   2 -11   1       16.91        9.83      2.22 o 
   3 -11   1       45.69       54.46      7.70 o 
   4 -11   1       92.96       91.90      6.05 o 
  -2 -10   1       72.35       78.84      2.50 o 
  -1 -10   1        2.71        1.31      1.07 o 
   0 -10   1      154.61      145.96      5.18 o 
   1 -10   1        3.77        2.88      0.87 o 
   2 -10   1       11.93       15.95      2.75 o 
   3 -10   1      147.41      155.98      6.61 o 
   4 -10   1        0.16        3.12      4.40 o 
   5 -10   1        7.18        3.12      2.75 o 
   6 -10   1       36.10       43.28      8.25 o 
  -4  -9   1       42.02       50.25      4.03 o 
  -3  -9   1       12.13       13.68      0.90 o 
  -2  -9   1        8.27        4.92      0.85 o 
  -1  -9   1        1.52        1.28      0.77 o 
   0  -9   1      156.83      153.74      5.68 o 
   1  -9   1      107.79      115.53      3.03 o 
   2  -9   1       35.49       35.94      2.93 o 
   3  -9   1      485.86      473.36     18.95 o 
   4  -9   1       46.12       42.91      3.85 o 
   5  -9   1       10.55       11.18      5.13 o 
   6  -9   1      104.70      107.69      6.42 o 
   7  -9   1       60.41       66.94      5.50 o 
  -6  -8   1       44.79       40.53      7.70 o 
  -5  -8   1       20.14       16.14      3.12 o 
  -4  -8   1       13.22       13.50      0.86 o 
  -3  -8   1        9.61        6.92      0.92 o 
  -2  -8   1       69.12       70.32      1.60 o 
  -1  -8   1      950.66      962.41     15.58 o 
   0  -8   1      218.43      224.31      4.92 o 
   1  -8   1        2.56        3.06      0.78 o 
   2  -8   1      118.90      127.90      6.79 o 
   3  -8   1       67.41       64.38      3.67 o 
   4  -8   1        1.27       -0.37      3.12 o 
   5  -8   1      230.85      216.69      7.90 o 
   6  -8   1       24.57       25.67      3.67 o 
   7  -8   1        1.23       -1.65      4.22 o 
   8  -8   1       80.40       71.17      5.69 o 
  -8  -7   1        1.06       -0.37      2.75 o 
  -7  -7   1        0.08        1.10      2.75 o 
  -6  -7   1        0.08        1.10      2.38 o 
  -5  -7   1       10.57        8.54      0.45 o 
  -4  -7   1       23.53       23.43      2.04 o 
  -3  -7   1       81.74       80.89      2.99 o 
  -2  -7   1      133.73      141.96      1.81 o 
  -1  -7   1     1055.74     1044.89     16.67 o 
   0  -7   1      157.00      160.60      2.84 o 
   1  -7   1      139.12      148.89      3.19 o 
   2  -7   1       26.26       27.87      2.20 o 
   3  -7   1       12.88       14.85      3.67 o 
   4  -7   1       53.96       41.33      9.17 o 
   5  -7   1     1783.82     1759.64     51.11 o 
   6  -7   1       41.63       40.34      4.03 o 
   7  -7   1       37.42       44.74      6.78 o 
   8  -7   1       29.96       32.27      4.03 o 
   9  -7   1      187.79      193.82      9.91 o 
  -8  -6   1        0.78        3.48      5.32 o 
  -7  -6   1       17.83       23.65      3.67 o 
  -6  -6   1      114.76      116.69      5.69 o 
  -5  -6   1      124.96      129.24      4.22 o 
  -4  -6   1      562.24      563.19     11.24 o 
  -3  -6   1       22.23       19.86      0.79 o 
  -2  -6   1      224.41      221.12      3.27 o 
  -1  -6   1      399.89      386.78      4.36 o 
   0  -6   1      267.26      265.96      3.50 o 
   1  -6   1       11.57        9.46      0.91 o 
   2  -6   1       53.95       50.26      3.85 o 
   3  -6   1      199.86      201.22      6.89 o 
   4  -6   1       46.72       36.09      3.86 o 
   5  -6   1      453.47      449.10     25.76 o 
   6  -6   1      314.62      301.84     13.42 o 
   7  -6   1       46.15       55.16      3.67 o 
   8  -6   1       23.88       28.95      1.56 o 
   9  -6   1      127.39      126.96      7.34 o 
  -9  -5   1        2.13        2.20      3.12 o 
  -8  -5   1       21.72       27.32      4.03 o 
  -7  -5   1       16.14       11.48      2.02 o 
  -6  -5   1      272.48      284.37      4.09 o 
  -5  -5   1      403.61      397.63      5.77 o 
  -4  -5   1     1327.76     1328.31     22.27 o 
  -3  -5   1      126.57      125.71      3.85 o 
  -2  -5   1      182.64      210.20      2.20 o 
  -1  -5   1      220.88      241.75      6.19 o 
   0  -5   1       24.34       25.22      0.78 o 
   1  -5   1     1947.69     1853.37     29.79 o 
   2  -5   1     1298.79     1325.60     18.58 o 
   3  -5   1       13.93       13.21      0.99 o 
   4  -5   1      322.83      349.63     15.63 o 
   5  -5   1      462.36      461.18     14.54 o 
   6  -5   1      178.12      179.07      5.34 o 
   7  -5   1       56.40       66.49      3.44 o 
   8  -5   1       22.73       25.66      1.81 o 
   9  -5   1       19.74       18.71      1.25 o 
  10  -5   1       11.73       14.67      3.30 o 
  -9  -4   1       38.90       36.67      7.89 o 
  -8  -4   1       38.99       31.44      4.00 o 
  -7  -4   1       15.19       18.06      2.17 o 
  -6  -4   1        0.06        0.48      0.79 o 
  -5  -4   1        2.29        2.69      0.46 o 
  -4  -4   1       26.38       27.30      0.84 o 
  -3  -4   1        0.00        1.79      0.40 o 
  -2  -4   1       71.10       69.76      1.49 o 
  -1  -4   1      425.16      433.30      5.27 o 
   0  -4   1       33.43       35.32      1.56 o 
   1  -4   1     3889.64     3873.90     90.02 o 
   2  -4   1      177.69      159.57      5.06 o 
   3  -4   1      529.12      525.28     15.04 o 
   4  -4   1        3.39        6.69      1.04 o 
   5  -4   1      139.81      141.00      3.76 o 
   6  -4   1      366.68      339.01      5.98 o 
   7  -4   1      515.86      517.29      9.31 o 
   8  -4   1        8.53        7.54      0.97 o 
   9  -4   1        4.50        7.79      1.41 o 
  10  -4   1       41.53       29.44      8.97 o 
 -10  -3   1        0.78        2.93      4.95 o 
  -9  -3   1       22.56       25.22      5.41 o 
  -8  -3   1      409.38      401.31     18.39 o 
  -7  -3   1      145.34      162.21      3.67 o 
  -6  -3   1        1.09        2.00      0.84 o 
  -5  -3   1       45.31       46.12      0.94 o 
  -4  -3   1       33.28       27.72      2.38 o 
  -3  -3   1     1661.48     1722.53     25.84 o 
  -2  -3   1     1955.39     1840.33     27.25 o 
  -1  -3   1      484.52      452.99     10.36 o 
   0  -3   1       10.82       11.28      1.01 o 
   1  -3   1      509.28      513.89     20.28 o 
   2  -3   1     2228.41     2248.15     68.19 o 
   3  -3   1      230.71      241.46      3.25 o 
   4  -3   1       36.23       57.05      1.86 o 
   5  -3   1      365.96      345.64      5.74 o 
   6  -3   1       15.03       16.25      2.75 o 
   7  -3   1       44.86       45.63      2.01 o 
   8  -3   1      214.12      202.70      3.81 o 
   9  -3   1       46.29       51.15      3.93 o 
  10  -3   1       51.68       48.06      3.16 o 
 -10  -2   1       10.79        7.41      1.58 o 
  -9  -2   1       28.66       26.64      1.50 o 
  -8  -2   1       63.34       66.30      2.24 o 
  -7  -2   1      199.58      209.38      9.18 o 
  -6  -2   1      156.73      146.72      3.11 o 
  -5  -2   1       98.74       93.23      1.56 o 
  -4  -2   1        0.02        1.33      0.55 o 
  -3  -2   1      342.17      329.12      4.79 o 
  -2  -2   1     7715.86     8477.90    216.94 o 
  -1  -2   1     3197.09     3394.54     60.53 o 
   1  -2   1      250.80      287.47      4.43 o 
   2  -2   1     1429.53     1322.80     18.99 o 
   3  -2   1     4762.97     4876.72    107.70 o 
   4  -2   1      793.27      795.36     11.77 o 
   5  -2   1      250.71      267.23      3.77 o 
   6  -2   1       13.37        9.33      1.27 o 
   7  -2   1      229.13      252.58      4.42 o 
   8  -2   1      327.44      320.30      6.14 o 
   9  -2   1       35.85       39.31      1.94 o 
  10  -2   1       25.82       21.40      3.53 o 
 -10  -1   1      134.07      143.53      4.57 o 
  -9  -1   1       21.00       16.67      1.86 o 
  -8  -1   1       10.13        6.86      1.67 o 
  -7  -1   1     1017.41     1043.89     17.16 o 
  -6  -1   1     1537.90     1501.37     25.90 o 
  -5  -1   1        0.02        0.08      0.64 o 
  -4  -1   1      909.35      934.75     13.12 o 
  -3  -1   1       30.74       22.75      0.57 o 
  -2  -1   1      639.27      638.01     11.27 o 
  -1  -1   1     1581.55     1629.90     22.04 o 
   1  -1   1     2562.63     2487.54    145.53 o 
   2  -1   1        2.20        1.54      0.47 o 
   3  -1   1      441.81      406.24      4.70 o 
   4  -1   1      415.52      447.58      8.48 o 
   5  -1   1      388.48      384.91      4.88 o 
   6  -1   1      403.44      414.99      9.85 o 
   7  -1   1        0.00        0.11      0.70 o 
   8  -1   1      104.25      116.58      2.22 o 
   9  -1   1       21.22       26.04      1.95 o 
  10  -1   1       13.47        6.31      1.44 o 
 -10   0   1       66.36       77.83      3.00 o 
  -9   0   1       14.53        9.12      2.19 o 
  -8   0   1       28.35       29.87      1.83 o 
  -7   0   1        1.00        0.77      1.05 o 
  -6   0   1     1217.68     1256.32     21.91 o 
  -5   0   1      116.63      120.58      2.01 o 
  -4   0   1      998.01      998.02     14.79 o 
  -3   0   1      357.98      406.82      5.61 o 
  -2   0   1      689.95      650.47      7.33 o 
   2   0   1     4873.40     5295.15     91.03 o 
   3   0   1     1510.76     1613.97     27.69 o 
   4   0   1     6681.32     7023.42    176.83 o 
   5   0   1      259.17      285.78     13.05 o 
   6   0   1      431.81      447.66      5.36 o 
   7   0   1      258.08      268.21      4.07 o 
   8   0   1       85.54       97.66      2.71 o 
   9   0   1       67.03       64.67      2.45 o 
  10   0   1      155.87      156.28      5.42 o 
 -10   1   1      500.84      498.06      9.35 o 
  -9   1   1      108.99      107.02      3.77 o 
  -8   1   1        2.12        4.06      1.29 o 
  -7   1   1        0.51       -0.30      0.84 o 
  -6   1   1       87.44       73.52      2.27 o 
  -5   1   1     1266.72     1309.40     22.55 o 
  -4   1   1     1343.31     1427.59     21.46 o 
  -3   1   1      504.58      488.66      5.89 o 
  -2   1   1     5013.95     4653.98    138.29 o 
  -1   1   1        1.48        1.19      0.39 o 
   1   1   1      210.50      204.10      5.45 o 
   2   1   1       66.09       51.60      0.55 o 
   3   1   1        6.44        4.10      0.33 o 
   4   1   1      489.01      481.57      4.73 o 
   5   1   1      119.51      119.26      3.61 o 
   6   1   1       84.08       88.17      1.70 o 
   7   1   1        0.01        0.32      0.60 o 
   8   1   1      118.14      124.74      2.74 o 
   9   1   1      119.94      109.44      2.88 o 
  10   1   1      289.56      291.36      6.35 o 
 -10   2   1      266.85      240.26     12.12 o 
  -9   2   1       99.07       78.82      3.12 o 
  -8   2   1       53.23       58.15      2.71 o 
  -7   2   1      302.97      304.38     15.16 o 
  -6   2   1        4.08        4.95      1.10 o 
  -5   2   1        6.05        3.42      1.11 o 
  -4   2   1     6506.29     6334.19    161.19 o 
  -3   2   1        0.66       10.98      4.31 o 
  -2   2   1     1196.63     1265.51     18.43 o 
  -1   2   1      688.58      792.79      8.35 o 
   0   2   1    15027.62    16243.69    397.26 o 
   1   2   1    17361.71    18465.02    873.08 o 
   2   2   1      324.51      292.17      4.98 o 
   3   2   1     1750.82     1664.55     96.86 o 
   4   2   1        0.62        1.02      0.25 o 
   5   2   1       45.24       44.66      0.97 o 
   6   2   1     1711.62     1589.51     34.73 o 
   7   2   1       12.92       14.28      1.00 o 
   8   2   1       10.74       11.34      0.83 o 
   9   2   1        1.65        1.28      0.98 o 
  10   2   1       21.69       23.47      7.15 o 
 -10   3   1       15.75       15.86      2.20 o 
  -9   3   1      101.06      115.33      4.83 o 
  -8   3   1       61.06       56.49      4.40 o 
  -7   3   1       88.44       85.45      3.12 o 
  -6   3   1       65.36       57.79      2.64 o 
  -5   3   1      600.89      567.97      7.93 o 
  -4   3   1       20.69       36.58      1.62 o 
  -3   3   1      429.73      378.83      5.22 o 
  -2   3   1      240.50      244.64      3.57 o 
  -1   3   1      197.48      205.45      3.88 o 
   0   3   1      105.63       93.77      0.87 o 
   1   3   1      422.93      443.82      4.36 o 
   2   3   1      700.46      661.90     10.61 o 
   3   3   1       29.39       40.16      1.83 o 
   4   3   1      120.55      130.71      3.49 o 
   5   3   1        9.74        8.04      1.35 o 
   6   3   1     1889.85     1670.68    131.72 o 
   7   3   1      263.96      268.67      5.33 o 
   8   3   1       64.40       59.48      1.82 o 
   9   3   1       24.29       24.75      6.23 o 
 -10   4   1       11.98        5.92      2.01 o 
  -9   4   1       79.05       88.81      9.54 o 
  -8   4   1      325.14      316.91      9.74 o 
  -7   4   1       62.62       66.98      4.53 o 
  -6   4   1       19.85       30.04      3.67 o 
  -5   4   1        7.49        9.85      1.23 o 
  -4   4   1      944.55      909.18     14.21 o 
  -3   4   1     3835.77     3933.25     84.16 o 
  -2   4   1       18.28       17.15      1.83 o 
  -1   4   1      156.27      146.71      2.02 o 
   0   4   1      997.44      997.98     17.70 o 
   1   4   1       25.64       22.23      0.78 o 
   2   4   1     4696.88     4898.47    132.61 o 
   3   4   1      134.54      141.19      3.86 o 
   4   4   1      254.24      244.08      8.64 o 
   5   4   1      113.47      105.52      4.22 o 
   6   4   1        0.48       -0.37      1.83 o 
   7   4   1       10.84        3.12      4.22 o 
   8   4   1       67.37       74.28      8.80 o 
   9   4   1        0.88        0.00      2.20 o 
 -10   5   1        0.19       -0.20      2.07 o 
  -9   5   1       65.77       76.72      4.29 o 
  -8   5   1       12.79       11.94      2.75 o 
  -7   5   1       47.20       51.10      2.66 o 
  -6   5   1       41.69       46.22      3.00 o 
  -5   5   1      368.21      371.69      8.92 o 
  -4   5   1      217.66      192.77      6.70 o 
  -3   5   1      191.40      192.28      5.05 o 
  -2   5   1      590.28      594.02      6.62 o 
  -1   5   1      258.17      261.46      2.59 o 
   0   5   1     1990.92     1968.91     26.82 o 
   1   5   1       33.94       26.43      0.72 o 
   2   5   1     2496.68     2494.02     36.74 o 
   3   5   1      611.05      592.69     17.50 o 
   4   5   1       76.87       75.40      3.49 o 
   5   5   1      109.70      110.83      4.59 o 
   6   5   1        1.52        3.67      2.20 o 
   7   5   1        0.01       -1.83      2.38 o 
   8   5   1       51.15       59.42      5.32 o 
   9   5   1       35.32       28.61      7.88 o 
  -9   6   1        4.74        8.58      2.20 o 
  -8   6   1       10.26        5.88      2.38 o 
  -7   6   1      196.95      222.29      5.78 o 
  -6   6   1      208.95      192.25      5.73 o 
  -5   6   1        1.89        1.72      0.91 o 
  -4   6   1      312.86      308.12     17.90 o 
  -3   6   1        4.08        2.72      0.64 o 
  -2   6   1      320.07      299.45      3.64 o 
  -1   6   1      315.51      292.81      3.37 o 
   0   6   1      114.23      105.12      3.08 o 
   1   6   1      300.44      332.61      5.43 o 
   2   6   1      195.78      205.84      2.03 o 
   3   6   1        0.05       -0.06      0.26 o 
   4   6   1       33.34       33.74      2.75 o 
   5   6   1        0.21        0.92      1.83 o 
   6   6   1        4.02        6.23      4.40 o 
   7   6   1       15.60       18.33      6.05 o 
   8   6   1       67.52       69.33      5.87 o 
  -9   7   1       13.60       11.00      2.72 o 
  -8   7   1       36.74       29.84      5.25 o 
  -7   7   1      146.57      119.81     15.92 o 
  -6   7   1      137.48      115.62      5.75 o 
  -5   7   1      298.62      256.12     23.31 o 
  -4   7   1      290.01      278.30      4.43 o 
  -3   7   1      163.50      162.31      4.72 o 
  -2   7   1      935.34      919.34     21.33 o 
  -1   7   1     1433.33     1461.68     19.46 o 
   0   7   1      133.25      128.79      1.87 o 
   1   7   1       50.95       54.78      4.39 o 
   2   7   1       38.32       45.48      1.90 o 
   3   7   1       16.81       16.49      0.62 o 
   4   7   1      388.92      391.63     11.22 o 
   5   7   1      272.10      236.76     13.41 o 
   6   7   1      142.08      138.73      6.97 o 
   7   7   1        3.75        2.02      2.93 o 
  -8   8   1       28.80       41.11      4.53 o 
  -7   8   1       28.59       40.02      3.67 o 
  -6   8   1       48.79       50.50      5.21 o 
  -5   8   1      151.05      134.17     11.42 o 
  -4   8   1        8.03        5.59      0.69 o 
  -3   8   1        2.23        1.71      0.72 o 
  -2   8   1       72.18       66.53      1.80 o 
  -1   8   1      127.07      127.13      2.12 o 
   0   8   1        1.21        0.37      1.30 o 
   1   8   1        6.67        6.39      0.82 o 
   2   8   1       76.65       79.11      1.78 o 
   3   8   1       15.88       15.13      0.79 o 
   4   8   1      205.46      210.94     12.12 o 
   5   8   1       72.73       86.57      5.50 o 
   6   8   1       35.14       30.26      4.22 o 
  -7   9   1       11.47       10.27      3.48 o 
  -6   9   1       28.65       29.70      7.15 o 
  -5   9   1      482.86      427.22     30.16 o 
  -4   9   1        0.04       -0.08      1.10 o 
  -3   9   1       11.12       11.58      1.83 o 
  -2   9   1       38.42       42.54      2.93 o 
  -1   9   1       17.75       22.00      2.20 o 
   0   9   1      270.98      267.08      4.68 o 
   1   9   1      298.91      291.97      7.89 o 
   2   9   1        8.19        5.08      1.10 o 
   3   9   1       23.50       23.29      2.93 o 
   4   9   1        3.96        1.47      2.38 o 
  -6  10   1        1.13       -0.18      2.57 o 
  -5  10   1       59.30       69.14      8.80 o 
  -4  10   1        5.87        8.62      2.75 o 
  -3  10   1        4.61        3.67      2.20 o 
  -2  10   1      129.79      132.66      8.26 o 
  -1  10   1        2.15        1.47      2.75 o 
   0  10   1      116.00      128.05      3.15 o 
   1  10   1       34.56       35.48      2.62 o 
   2  10   1       68.77       68.78      4.04 o 
   3  10   1        5.02        2.20      3.67 o 
   4  10   1        0.47        1.47      2.38 o 
  -4  11   1        1.68        0.09      2.66 o 
  -3  11   1      145.30      146.24      6.79 o 
  -2  11   1        0.09        1.83      2.02 o 
  -1  11   1        7.01        6.14      1.43 o 
   0  11   1       63.16       60.72      3.72 o 
   1  11   1        6.85        9.72      2.20 o 
   2  11   1        7.98        1.65      2.02 o 
  -2 -11   2        1.09        1.42      1.24 o 
  -1 -11   2        1.02       -0.49      0.95 o 
   0 -11   2        1.36        1.60      1.03 o 
   1 -11   2        0.82       -0.54      1.58 o 
   2 -11   2        5.99        4.31      2.78 o 
   3 -11   2       47.55       46.25      3.76 o 
   4 -11   2        0.02        1.28      2.57 o 
   5 -11   2        0.94        1.28      2.75 o 
  -3 -10   2      359.59      350.23     10.29 o 
  -2 -10   2        2.08        1.85      0.80 o 
  -1 -10   2       47.62       43.42      1.61 o 
   0 -10   2       24.78       30.86      1.59 o 
   1 -10   2        8.39        6.66      0.93 o 
   2 -10   2       66.11       58.88      2.72 o 
   3 -10   2       16.35       16.68      3.12 o 
   4 -10   2      179.19      176.57      7.53 o 
   5 -10   2        2.72        2.20      2.57 o 
   6 -10   2        0.03       -2.20      2.93 o 
  -4  -9   2        1.24        2.20      2.20 o 
  -3  -9   2       68.89       65.30      2.38 o 
  -2  -9   2        0.50        1.11      0.79 o 
  -1  -9   2        0.00       -0.37      0.72 o 
   0  -9   2       58.66       54.49      2.37 o 
   1  -9   2      114.56      115.59      2.00 o 
   2  -9   2      217.48      203.82      6.43 o 
   3  -9   2      538.06      517.34     14.36 o 
   4  -9   2      134.98      125.88      5.87 o 
   5  -9   2        0.50        2.20      2.38 o 
   6  -9   2       17.34       13.57      5.87 o 
   7  -9   2       42.20       45.29      5.32 o 
  -6  -8   2        6.92        7.70      3.12 o 
  -5  -8   2       59.08       61.44      4.40 o 
  -4  -8   2        1.90       -0.41      0.54 o 
  -3  -8   2       63.86       62.00      2.12 o 
  -2  -8   2       21.96       28.54      1.43 o 
  -1  -8   2        1.34        0.37      0.64 o 
   0  -8   2       46.50       49.34      3.84 o 
   1  -8   2      324.11      307.39      3.72 o 
   3  -8   2       64.07       61.26      3.85 o 
   4  -8   2       10.41       10.08      2.38 o 
   5  -8   2        1.03        1.83      3.67 o 
   6  -8   2       86.62       90.07      5.32 o 
   7  -8   2        0.13        1.47      2.57 o 
   8  -8   2       10.17       11.92      3.67 o 
  -8  -7   2        0.82       -0.55      4.77 o 
  -7  -7   2       11.26       12.83      3.67 o 
  -6  -7   2        6.57       11.18      2.93 o 
  -5  -7   2       72.93       65.71      4.75 o 
  -4  -7   2       26.54       29.66      2.15 o 
  -3  -7   2      226.98      227.56      6.80 o 
  -2  -7   2       36.30       34.16      1.10 o 
  -1  -7   2     1668.79     1665.92     23.16 o 
   0  -7   2       14.92       16.23      1.45 o 
   1  -7   2       16.22       17.76      1.38 o 
   2  -7   2        0.02       -0.55      1.28 o 
   3  -7   2      751.55      709.55     23.62 o 
   4  -7   2        0.01       -0.18      2.75 o 
   5  -7   2      215.63      205.67      7.16 o 
   6  -7   2       58.87       61.07      4.22 o 
   7  -7   2       25.45       31.72      3.48 o 
   8  -7   2       26.13       24.57      6.42 o 
   9  -7   2      410.46      387.05     22.24 o 
  -8  -6   2       25.31       23.29      4.03 o 
  -7  -6   2        0.45       -5.32      5.32 o 
  -6  -6   2        1.55        2.43      1.01 o 
  -5  -6   2      193.82      191.36      3.59 o 
  -4  -6   2        2.97        3.06      0.68 o 
  -3  -6   2      243.01      236.41      4.32 o 
  -2  -6   2        2.46        1.15      1.15 o 
  -1  -6   2       32.86       33.28      1.53 o 
   0  -6   2      934.62      945.61     12.59 o 
   1  -6   2      419.65      439.01      6.45 o 
   2  -6   2     1790.75     1759.86     42.57 o 
   3  -6   2        0.49        0.37      1.28 o 
   4  -6   2      156.15      165.23      4.96 o 
   5  -6   2        8.30        9.17      2.38 o 
   6  -6   2       38.26       38.14      3.30 o 
   7  -6   2        0.07        0.09      0.36 o 
   8  -6   2        2.94        2.02      3.85 o 
   9  -6   2      275.61      255.64     11.62 o 
  -9  -5   2       73.86      102.34     11.37 o 
  -8  -5   2        7.59        6.05      3.12 o 
  -7  -5   2      137.13      150.61      7.97 o 
  -6  -5   2        8.69        7.33      1.34 o 
  -5  -5   2      399.36      409.62      4.73 o 
  -4  -5   2       56.32       56.69      1.45 o 
  -3  -5   2        2.08        0.24      0.64 o 
  -2  -5   2      254.35      264.74      4.96 o 
  -1  -5   2     1349.14     1380.70     20.61 o 
   0  -5   2     1876.92     1890.16     25.43 o 
   1  -5   2      674.79      680.58      9.24 o 
   2  -5   2      158.23      151.17      3.49 o 
   3  -5   2        6.63       14.30      1.47 o 
   4  -5   2       19.32       16.87      1.83 o 
   5  -5   2     1875.69     1565.13    141.61 o 
   6  -5   2      775.98      730.83     10.41 o 
   7  -5   2        3.40        2.90      0.83 o 
   8  -5   2      492.07      466.97      7.05 o 
   9  -5   2      134.48      135.78      6.15 o 
  10  -5   2      100.35       98.32      9.36 o 
  -9  -4   2       14.50       13.20      3.67 o 
  -8  -4   2      107.67      103.66      4.59 o 
  -7  -4   2       78.98       83.67      1.62 o 
  -6  -4   2      165.89      161.20      5.42 o 
  -5  -4   2       43.83       38.27      1.01 o 
  -4  -4   2      119.93      112.53      5.60 o 
  -3  -4   2        5.99        5.84      0.64 o 
  -2  -4   2        1.95        3.06      0.49 o 
  -1  -4   2      628.44      631.70     12.03 o 
   0  -4   2       55.05       60.70      1.15 o 
   1  -4   2      148.69      161.98      2.66 o 
   2  -4   2        3.22        1.47      0.92 o 
   3  -4   2       18.14       19.80      2.57 o 
   4  -4   2       56.32       63.26      3.80 o 
   5  -4   2      746.49      707.88     16.41 o 
   6  -4   2      602.75      567.88      8.01 o 
   7  -4   2       82.30       79.18      1.54 o 
   8  -4   2       50.31       55.54      2.32 o 
   9  -4   2       75.07       76.57      5.04 o 
  10  -4   2       29.39       37.59      1.91 o 
 -10  -3   2        1.65        0.92      2.57 o 
  -9  -3   2      115.07      112.22      7.47 o 
  -8  -3   2       78.49       84.07      2.93 o 
  -7  -3   2       13.62       13.21      0.98 o 
  -6  -3   2       11.81        9.33      1.23 o 
  -5  -3   2      436.67      438.35      6.81 o 
  -4  -3   2      854.70      795.93     10.49 o 
  -3  -3   2      471.29      513.25     10.24 o 
  -2  -3   2      126.56      143.23      1.76 o 
  -1  -3   2      165.80      155.63      1.94 o 
   0  -3   2        9.86       10.09      0.92 o 
   1  -3   2     2701.07     2803.17    130.17 o 
   2  -3   2     2235.99     2075.33     47.76 o 
   3  -3   2        0.31        0.78      0.18 o 
   4  -3   2     1406.53     1333.12     26.33 o 
   5  -3   2       81.42       91.10      2.40 o 
   6  -3   2     1029.90      977.48     23.64 o 
   7  -3   2      238.98      264.48      4.47 o 
   8  -3   2      133.10      127.45      3.35 o 
   9  -3   2        1.06        0.82      1.74 o 
  10  -3   2       16.16       10.21      2.54 o 
 -10  -2   2        0.13        1.21      1.17 o 
  -9  -2   2       38.54       45.80      4.86 o 
  -8  -2   2       31.25       35.26      1.49 o 
  -7  -2   2       31.30       28.44      2.02 o 
  -6  -2   2       80.75       76.77      1.89 o 
  -5  -2   2        0.52        1.19      0.52 o 
  -4  -2   2        0.15        0.06      0.49 o 
  -3  -2   2      141.92      155.28      4.32 o 
  -2  -2   2       28.63       29.01      1.93 o 
  -1  -2   2     1079.03     1087.23     13.74 o 
   0  -2   2     2709.56     2761.26     87.34 o 
   2  -2   2     2097.11     1932.94     28.27 o 
   3  -2   2      229.22      263.73      2.64 o 
   4  -2   2     1344.52     1407.48     21.13 o 
   5  -2   2      156.06      154.32      1.98 o 
   6  -2   2      709.58      687.15      8.41 o 
   7  -2   2      644.56      693.95     15.78 o 
   8  -2   2      272.74      269.64      5.58 o 
   9  -2   2       28.52       29.96      2.84 o 
  10  -2   2       25.41       27.82      3.48 o 
 -10  -1   2        0.68        1.28      1.28 o 
  -9  -1   2        4.37        4.09      1.31 o 
  -8  -1   2      324.31      338.44      5.77 o 
  -7  -1   2       29.74       34.10      2.38 o 
  -6  -1   2      797.37      764.94     16.16 o 
  -5  -1   2      939.50      967.14     16.39 o 
  -4  -1   2      548.09      486.74      7.05 o 
  -3  -1   2     1144.64     1186.13     15.99 o 
  -2  -1   2    19243.71    18615.41    626.88 o 
  -1  -1   2        3.77        2.87      0.39 o 
   0  -1   2      617.01      601.87      6.69 o 
   1  -1   2       36.73       30.22      0.66 o 
   2  -1   2      146.59      125.34      1.66 o 
   3  -1   2      724.30      727.43     12.22 o 
   4  -1   2      653.72      659.10      6.55 o 
   5  -1   2       55.63       66.50      1.66 o 
   6  -1   2        3.70        2.90      0.64 o 
   7  -1   2      323.34      314.56      5.60 o 
   8  -1   2       15.47       22.06      1.26 o 
   9  -1   2       51.80       54.66      2.64 o 
  10  -1   2       12.50       13.27      2.84 o 
 -10   0   2        8.73        7.00      2.02 o 
  -9   0   2        3.75        4.69      1.53 o 
  -8   0   2       26.10       36.54      3.30 o 
  -7   0   2       20.14       18.28      1.66 o 
  -6   0   2      638.51      633.20     15.59 o 
  -5   0   2      234.24      250.66      3.57 o 
  -4   0   2      144.12      119.18      3.21 o 
  -3   0   2      616.86      658.06      8.73 o 
  -2   0   2     2365.99     2158.19     35.28 o 
  -1   0   2     5789.57     4946.37    100.02 o 
   1   0   2     2193.93     2266.47     24.39 o 
   2   0   2       64.88       67.17      2.00 o 
   3   0   2     5954.14     6441.75    151.75 o 
   4   0   2     5771.90     5996.22    115.22 o 
   5   0   2       29.90       22.89      1.31 o 
   6   0   2       13.85       11.52      0.79 o 
   7   0   2      143.92      157.91      2.66 o 
   8   0   2      108.46      120.50      3.44 o 
   9   0   2      166.79      166.52      3.88 o 
  10   0   2        9.61       10.34      1.86 o 
 -10   1   2      164.72      182.78      7.90 o 
  -9   1   2       14.11       13.56      2.00 o 
  -8   1   2       29.68       28.40      1.83 o 
  -7   1   2      430.06      420.24      7.69 o 
  -6   1   2     2807.56     2725.42     55.71 o 
  -5   1   2      500.18      493.72      7.79 o 
  -4   1   2       10.56       12.83      1.11 o 
  -3   1   2       26.61       33.48      2.29 o 
  -2   1   2      339.76      328.26      3.92 o 
  -1   1   2     1215.21     1174.69     17.30 o 
   0   1   2     1946.56     1990.61     44.61 o 
   1   1   2      579.89      529.49      4.17 o 
   2   1   2        0.03        0.67      0.23 o 
   3   1   2        6.40        3.67      0.64 o 
   4   1   2      403.22      379.31      4.46 o 
   5   1   2       39.88       37.66      1.63 o 
   6   1   2      246.27      255.02      4.72 o 
   7   1   2        0.07        0.18      0.91 o 
   8   1   2       74.20       79.07      2.14 o 
   9   1   2      194.13      211.98      4.87 o 
  10   1   2       43.43       45.11      4.40 o 
 -10   2   2       79.02       77.76      4.44 o 
  -9   2   2        7.62       10.45      1.75 o 
  -8   2   2       30.94       33.41      3.67 o 
  -7   2   2       84.96       92.86      4.28 o 
  -6   2   2     1779.81     1753.02     32.16 o 
  -5   2   2       52.33       60.01      2.22 o 
  -4   2   2      118.65      115.25      2.75 o 
  -3   2   2      912.68      903.48     13.34 o 
  -2   2   2      223.08      229.24      4.04 o 
  -1   2   2     5726.82     5930.00    172.79 o 
   0   2   2    43918.17    42772.77   2734.88 o 
   1   2   2     1892.56     2124.71     23.59 o 
   2   2   2     1165.88     1128.86     15.54 o 
   3   2   2      583.60      567.85     10.35 o 
   4   2   2     1230.26     1203.04     17.37 o 
   5   2   2      370.43      330.68     12.51 o 
   6   2   2      286.85      277.54     10.29 o 
   7   2   2       62.57       78.21      2.14 o 
   8   2   2        8.51       12.27      3.12 o 
   9   2   2        0.03       -2.38      2.38 o 
  10   2   2      104.26       99.06      6.60 o 
 -10   3   2      150.41      156.44      6.33 o 
  -9   3   2      250.79      241.12     16.44 o 
  -8   3   2       89.39       91.13      3.78 o 
  -7   3   2        1.25        3.88      2.75 o 
  -6   3   2      450.51      445.77      8.89 o 
  -5   3   2      105.25      112.96      5.32 o 
  -4   3   2       66.28       59.05      3.67 o 
  -3   3   2      393.75      393.17      6.02 o 
  -2   3   2      521.24      540.13     20.89 o 
  -1   3   2       35.98       35.39      1.56 o 
   0   3   2     3638.52     3693.29     51.12 o 
   1   3   2      224.22      221.18      3.67 o 
   2   3   2      299.81      346.27      5.86 o 
   3   3   2      152.14      165.49      5.51 o 
   4   3   2      434.42      451.81      9.58 o 
   5   3   2      710.36      707.02     16.06 o 
   6   3   2      429.27      413.23     11.22 o 
   7   3   2      373.35      358.86     10.30 o 
   8   3   2       74.43       85.47      4.95 o 
   9   3   2       18.62       20.54      3.48 o 
 -10   4   2       18.42       16.67      3.04 o 
  -9   4   2      194.13      182.52      6.88 o 
  -8   4   2      275.48      284.62      6.43 o 
  -7   4   2      154.77      171.38      6.97 o 
  -6   4   2      336.94      327.01      6.17 o 
  -5   4   2        2.80        3.39      1.56 o 
  -4   4   2     4835.11     4859.69    119.61 o 
  -3   4   2     2238.34     2276.55     41.59 o 
  -2   4   2       33.98       33.41      1.13 o 
  -1   4   2      609.53      638.76      7.57 o 
   0   4   2        0.02        4.23      1.06 o 
   1   4   2     1997.44     2302.04     34.68 o 
   2   4   2      461.87      473.71      5.67 o 
   3   4   2      147.49      178.30      4.41 o 
   4   4   2       74.76       62.56      4.77 o 
   5   4   2       47.46       54.84      3.30 o 
   6   4   2      200.24      226.77      7.90 o 
   7   4   2      120.23      110.09      5.50 o 
   8   4   2        9.07       10.82      5.13 o 
   9   4   2        6.92        4.03      2.75 o 
 -10   5   2        9.80        9.54      2.48 o 
  -9   5   2        2.19        2.66      2.29 o 
  -8   5   2       10.51       14.06      2.55 o 
  -7   5   2       11.50       10.29      2.19 o 
  -6   5   2       12.83       14.68      1.82 o 
  -5   5   2       38.15       43.23      2.38 o 
  -4   5   2      273.57      263.91      8.18 o 
  -3   5   2       92.50       90.06      1.87 o 
  -2   5   2        5.72        7.63      0.84 o 
  -1   5   2      176.04      165.65      2.12 o 
   0   5   2      770.15      799.98      8.68 o 
   1   5   2       52.09       48.78      3.28 o 
   2   5   2      543.86      542.00      8.74 o 
   3   5   2      477.34      492.29     11.05 o 
   4   5   2        0.02        0.18      1.47 o 
   5   5   2       16.23       17.97      2.57 o 
   6   5   2      239.45      249.03      8.82 o 
   7   5   2      103.44      102.37      5.87 o 
   8   5   2       17.26       19.80      3.67 o 
  -9   6   2        2.27        0.73      1.81 o 
  -8   6   2      231.81      214.77      8.91 o 
  -7   6   2      199.84      188.19      6.06 o 
  -6   6   2       52.29       56.10      2.79 o 
  -5   6   2       97.69      102.66      6.51 o 
  -4   6   2      281.48      281.36      6.59 o 
  -3   6   2       13.49       17.83      1.18 o 
  -2   6   2      261.10      256.71      6.03 o 
  -1   6   2        4.74        2.89      0.83 o 
   0   6   2        8.76        7.04      1.48 o 
   1   6   2      254.27      267.44      5.16 o 
   2   6   2        0.19        0.03      0.48 o 
   3   6   2       24.90       22.74      4.03 o 
   4   6   2        9.18       13.20      2.20 o 
   5   6   2       49.72       48.23      6.24 o 
   6   6   2        0.05        0.92      4.03 o 
   7   6   2       69.83       71.53      8.80 o 
   8   6   2        0.02       -0.73      4.77 o 
  -9   7   2       11.59       14.30      2.79 o 
  -8   7   2        5.56        3.07      1.05 o 
  -7   7   2        9.99        9.97      1.93 o 
  -6   7   2      177.40      175.24      8.62 o 
  -5   7   2      138.04      125.84      5.59 o 
  -4   7   2      484.92      496.00      7.64 o 
  -3   7   2      154.34      145.16      3.19 o 
  -2   7   2      415.29      430.96      7.09 o 
  -1   7   2        5.33        3.50      0.90 o 
   0   7   2        1.32        1.64      0.66 o 
   1   7   2       18.57       20.19      0.84 o 
   2   7   2        3.21        3.24      0.70 o 
   3   7   2      243.30      236.98      3.97 o 
   4   7   2       22.05       20.17      5.32 o 
   5   7   2        0.56        0.00      2.02 o 
   6   7   2       24.58       24.75      3.85 o 
   7   7   2        4.50        1.83      2.75 o 
  -8   8   2       15.06       13.82      3.35 o 
  -7   8   2        0.48        0.62      3.17 o 
  -6   8   2       84.54       77.87      2.48 o 
  -5   8   2       57.20       56.68      3.63 o 
  -4   8   2        9.78       11.01      1.03 o 
  -3   8   2      106.84       97.92      2.97 o 
  -2   8   2       41.84       40.77      1.59 o 
  -1   8   2       61.82       53.06      2.66 o 
   0   8   2       33.75       32.94      1.19 o 
   1   8   2      351.16      354.55      4.94 o 
   2   8   2        9.39       10.11      0.83 o 
   3   8   2        4.66        3.19      0.36 o 
   4   8   2       17.17       19.80      3.48 o 
   5   8   2       14.89       18.70      3.67 o 
   6   8   2       10.34       10.08      3.48 o 
  -7   9   2        0.18        0.96      2.01 o 
  -6   9   2       82.32       85.96      4.27 o 
  -5   9   2      160.09      146.70     11.71 o 
  -4   9   2        6.32        5.28      1.43 o 
  -3   9   2       14.94       10.56      3.67 o 
  -2   9   2        3.24        4.02      1.41 o 
  -1   9   2       66.84       64.42      2.43 o 
   0   9   2       30.56       38.20      2.77 o 
   1   9   2       12.63       10.91      1.49 o 
   2   9   2       45.99       48.98      1.65 o 
   3   9   2        6.02        5.87      4.03 o 
   4   9   2       36.57       54.09      4.40 o 
   5   9   2       14.29       12.10      6.05 o 
  -6  10   2        7.02        7.52      5.87 o 
  -5  10   2       50.66       52.45      4.95 o 
  -4  10   2        2.23        1.05      1.32 o 
  -3  10   2       76.23       77.23      2.66 o 
  -2  10   2       44.23       45.66      3.30 o 
  -1  10   2        0.01        0.55      1.47 o 
   0  10   2       12.12       17.93      3.62 o 
   1  10   2        5.49        7.15      1.34 o 
   2  10   2        1.61        1.83      2.02 o 
   3  10   2        2.12        2.93      2.20 o 
   4  10   2       13.97       24.93      6.42 o 
  -3  11   2        0.02        0.18      2.02 o 
  -2  11   2        0.76        0.37      1.83 o 
  -1  11   2        8.48        7.52      3.67 o 
   0  11   2       11.13       17.18      4.86 o 
   1  11   2      122.50       94.12      7.89 o 
  -2 -11   3       47.29       46.97      2.01 o 
  -1 -11   3        6.63        3.69      1.12 o 
   0 -11   3        1.47        1.52      1.00 o 
   1 -11   3        9.46        9.35      2.19 o 
   2 -11   3        0.12        0.46      1.43 o 
   3 -11   3        0.02        0.85      1.91 o 
   4 -11   3       18.08       16.52      3.14 o 
   5 -11   3        0.78        2.20      2.75 o 
  -3 -10   3        0.01       -0.09      0.78 o 
  -2 -10   3       38.60       41.57      1.89 o 
  -1 -10   3       16.98       19.51      1.56 o 
   0 -10   3      152.81      142.34      2.67 o 
   1 -10   3      324.81      338.77      6.69 o 
   2 -10   3      107.60      105.07      4.22 o 
   3 -10   3      321.30      338.42      9.92 o 
   4 -10   3      324.08      301.66     10.84 o 
   5 -10   3        9.10       10.27      5.50 o 
   6 -10   3       43.18       57.76      5.50 o 
  -4  -9   3       30.52       25.67      1.66 o 
  -3  -9   3       21.40       17.61      2.33 o 
  -2  -9   3       35.92       39.83      1.71 o 
  -1  -9   3        8.98       12.36      2.14 o 
   0  -9   3       15.14        9.62      1.00 o 
   1  -9   3      138.07      137.05      2.23 o 
   2  -9   3        0.51       -0.27      1.17 o 
   3  -9   3      175.07      175.48      6.61 o 
   4  -9   3      148.43      134.89      9.91 o 
   5  -9   3        3.07        2.93      2.38 o 
   6  -9   3      135.66      131.38      6.97 o 
   7  -9   3      322.05      328.44     19.47 o 
  -6  -8   3       21.87       25.12      3.85 o 
  -5  -8   3        0.03       -0.02      0.58 o 
  -4  -8   3       93.79       86.90      7.03 o 
  -3  -8   3      439.38      438.22     19.35 o 
  -2  -8   3       98.23      104.04      3.46 o 
  -1  -8   3       70.12       71.13      1.72 o 
   0  -8   3      889.71      922.97     17.15 o 
   1  -8   3       55.19       53.90      1.61 o 
   2  -8   3       36.53       49.70      5.13 o 
   3  -8   3     1109.00     1099.23     28.48 o 
   4  -8   3       66.40       62.91      4.04 o 
   5  -8   3       41.03       38.51      3.67 o 
   6  -8   3       39.65       34.11      6.42 o 
   7  -8   3       29.11       19.80      3.85 o 
   8  -8   3        5.15        5.50      3.12 o 
  -8  -7   3       12.50       11.18      3.85 o 
  -7  -7   3        2.64        3.12      4.95 o 
  -6  -7   3        8.76        9.05      0.90 o 
  -5  -7   3        2.73        2.61      1.19 o 
  -4  -7   3       11.58       13.13      0.98 o 
  -3  -7   3      124.20      118.23      5.23 o 
  -2  -7   3      193.74      188.63      3.02 o 
  -1  -7   3        9.08        9.51      1.11 o 
   0  -7   3      384.13      371.38      6.22 o 
   1  -7   3        6.03        3.71      0.47 o 
   2  -7   3      145.18      137.49      4.41 o 
   3  -7   3     2908.78     2746.31     81.38 o 
   4  -7   3      114.09       99.83      7.16 o 
   5  -7   3      139.79      112.14      8.08 o 
   6  -7   3      255.85      238.77      8.08 o 
   7  -7   3      120.88      115.41      6.05 o 
   8  -7   3       96.19       90.99      5.87 o 
   9  -7   3      113.96      121.08      7.52 o 
  -8  -6   3       58.91       62.91      5.69 o 
  -7  -6   3      162.93      156.82     17.99 o 
  -6  -6   3      101.73       89.70      3.51 o 
  -5  -6   3       94.80       93.88      3.12 o 
  -4  -6   3       79.53       82.48      2.45 o 
  -3  -6   3      100.70       99.41      2.53 o 
  -2  -6   3      732.27      741.98     21.23 o 
  -1  -6   3     2629.26     2722.51     53.56 o 
   0  -6   3       43.70       41.39      2.06 o 
   1  -6   3      117.61      142.65      7.01 o 
   2  -6   3       95.21      101.85      3.30 o 
   3  -6   3        0.37        2.02      1.47 o 
   4  -6   3      219.28      219.51      6.25 o 
   5  -6   3      253.45      221.93      6.61 o 
   6  -6   3       46.10       43.46      3.30 o 
   7  -6   3       11.33        7.52      2.38 o 
   8  -6   3       85.43       79.06      4.95 o 
   9  -6   3      102.26       97.96      6.60 o 
  -9  -5   3        8.10        5.87      3.48 o 
  -8  -5   3        3.19        2.59      1.74 o 
  -7  -5   3       29.62       34.87      1.60 o 
  -6  -5   3       35.15       32.04      1.62 o 
  -5  -5   3      232.54      226.91      5.97 o 
  -4  -5   3       81.10       83.09      1.93 o 
  -3  -5   3      753.87      765.18     10.54 o 
  -2  -5   3      289.73      289.50      5.15 o 
  -1  -5   3     6182.36     6637.33    238.38 o 
   0  -5   3     1130.18     1185.32     26.58 o 
   1  -5   3        8.05       13.64      0.92 o 
   2  -5   3      126.41      160.65      5.32 o 
   3  -5   3      293.89      285.26      6.07 o 
   4  -5   3        4.68        8.25      1.65 o 
   5  -5   3     2438.22     2324.61     65.00 o 
   6  -5   3        0.38        2.30      0.46 o 
   7  -5   3       20.20       26.38      2.20 o 
   8  -5   3        0.70        1.97      0.97 o 
   9  -5   3      386.08      353.59     12.86 o 
  10  -5   3        0.19        2.02      2.38 o 
  -9  -4   3       32.76       33.30      2.77 o 
  -8  -4   3       58.16       59.35      3.12 o 
  -7  -4   3       30.02       27.58      1.39 o 
  -6  -4   3       82.07       85.82      3.85 o 
  -5  -4   3      619.55      619.83     13.73 o 
  -4  -4   3      836.00      799.63     11.26 o 
  -3  -4   3       28.60       23.02      2.48 o 
  -2  -4   3      181.90      176.64      2.51 o 
  -1  -4   3       63.95       55.52      1.17 o 
   0  -4   3       53.40       62.93      1.83 o 
   1  -4   3        1.65        5.55      0.73 o 
   2  -4   3      242.01      248.14      4.78 o 
   3  -4   3     1264.66     1334.61     28.86 o 
   4  -4   3        0.24       -0.55      1.10 o 
   5  -4   3     1749.62     1695.41     27.29 o 
   6  -4   3       31.59       22.73      1.65 o 
   7  -4   3       60.06       68.70      1.49 o 
   8  -4   3        2.67        5.15      1.49 o 
   9  -4   3      347.00      327.44      8.15 o 
  10  -4   3        9.19        7.87      2.57 o 
 -10  -3   3       11.81       13.75      3.67 o 
  -9  -3   3       92.39      109.18      3.76 o 
  -8  -3   3       96.29       94.43      9.91 o 
  -7  -3   3       59.14       57.24      1.89 o 
  -6  -3   3      734.17      711.24     10.89 o 
  -5  -3   3     1319.40     1288.97     20.62 o 
  -4  -3   3     2652.04     2460.96     56.34 o 
  -3  -3   3      148.23      126.32      2.02 o 
  -2  -3   3      409.78      424.37      5.67 o 
  -1  -3   3       98.88       91.24      2.30 o 
   0  -3   3      356.00      362.86      5.91 o 
   1  -3   3     4262.23     4288.86    124.81 o 
   2  -3   3     1720.05     1815.18     40.51 o 
   3  -3   3        7.83        9.41      1.01 o 
   4  -3   3      575.87      629.72      8.16 o 
   5  -3   3      316.53      301.04      5.89 o 
   6  -3   3      567.00      522.48      9.95 o 
   7  -3   3      614.00      620.91     11.32 o 
   8  -3   3       31.06       32.88      1.83 o 
   9  -3   3        1.18        1.75      1.05 o 
  10  -3   3       28.80       35.96      2.55 o 
 -10  -2   3       28.55       36.67      2.44 o 
  -9  -2   3       69.83       71.16      2.32 o 
  -8  -2   3      114.71      109.95      4.07 o 
  -7  -2   3       10.25       10.35      1.04 o 
  -6  -2   3       43.63       49.14      1.69 o 
  -5  -2   3       54.03       55.98      1.60 o 
  -4  -2   3      278.60      310.77      4.51 o 
  -3  -2   3       24.86       29.74      1.10 o 
  -2  -2   3       67.90       64.43      1.17 o 
  -1  -2   3     2976.03     2886.07     50.34 o 
   0  -2   3     2767.34     2887.27     50.20 o 
   1  -2   3     6905.90     7041.08    239.64 o 
   2  -2   3      953.55     1000.81     16.61 o 
   3  -2   3     1120.31     1146.31     28.16 o 
   4  -2   3      316.46      303.10      3.77 o 
   5  -2   3      447.78      459.76      6.99 o 
   6  -2   3       14.32       20.71      1.45 o 
   7  -2   3      105.19      117.18      3.04 o 
   8  -2   3       24.83       22.55      3.02 o 
   9  -2   3        1.94        2.19      1.10 o 
  10  -2   3       10.99        7.80      1.83 o 
 -10  -1   3        0.29       -0.95      1.98 o 
  -9  -1   3       85.87       95.50      2.84 o 
  -8  -1   3      332.82      330.42      6.73 o 
  -7  -1   3      170.96      171.75      4.22 o 
  -6  -1   3        2.23        1.72      0.94 o 
  -5  -1   3       32.95       25.77      1.47 o 
  -4  -1   3      446.08      406.14      5.71 o 
  -3  -1   3     1709.80     1626.73     24.64 o 
  -2  -1   3      196.86      211.22      3.13 o 
  -1  -1   3     3832.48     3803.16     72.43 o 
   0  -1   3     1170.04     1156.98     14.96 o 
   1  -1   3      411.06      373.32     11.43 o 
   2  -1   3     2332.33     2462.38     32.40 o 
   3  -1   3      309.19      346.32      5.07 o 
   4  -1   3      288.77      307.88      3.51 o 
   5  -1   3       82.95       77.85     10.46 o 
   6  -1   3       24.79       26.72      2.66 o 
   7  -1   3        0.05        0.71      0.97 o 
   8  -1   3        6.44        8.54      1.41 o 
   9  -1   3       20.80       22.35      1.62 o 
  10  -1   3        9.45        7.79      1.77 o 
 -10   0   3        0.18       -1.80      1.80 o 
  -9   0   3       20.32       15.60      2.77 o 
  -8   0   3       25.41       23.80      2.14 o 
  -7   0   3      142.55      155.18      4.86 o 
  -6   0   3        0.38        1.66      1.56 o 
  -5   0   3      475.91      465.09      6.51 o 
  -4   0   3      523.99      546.05      7.18 o 
  -3   0   3     4352.26     4137.03     92.63 o 
  -2   0   3     4477.31     4072.15     83.06 o 
  -1   0   3      448.26      412.67      6.04 o 
   0   0   3       24.61       34.01      1.47 o 
   1   0   3      839.16      846.26      7.83 o 
   2   0   3      445.22      446.54      6.42 o 
   3   0   3     7354.27     8336.07    178.96 o 
   4   0   3      529.21      552.59      7.57 o 
   5   0   3       13.98       18.20      1.01 o 
   6   0   3       15.23       10.63      1.00 o 
   7   0   3       67.61       82.28      7.43 o 
   8   0   3      478.10      479.19      7.67 o 
   9   0   3       18.76       21.50      2.75 o 
  10   0   3       62.03       61.31      4.49 o 
 -10   1   3      172.83      189.07      8.90 o 
  -9   1   3       36.83       33.99      4.13 o 
  -8   1   3       16.31       14.36      1.65 o 
  -7   1   3      253.97      234.73      6.89 o 
  -6   1   3     1960.26     1944.03     36.31 o 
  -5   1   3      400.72      444.53      7.38 o 
  -4   1   3     2276.58     2331.39     42.93 o 
  -3   1   3      401.92      452.81      6.56 o 
  -2   1   3      607.28      589.67      7.35 o 
  -1   1   3      110.01      124.76      1.75 o 
   0   1   3      495.09      460.06      4.21 o 
   1   1   3      101.91      124.77      1.43 o 
   2   1   3      481.90      459.61      4.13 o 
   3   1   3      141.97      150.88      4.10 o 
   4   1   3      176.16      188.00      2.92 o 
   5   1   3      191.62      197.41      2.90 o 
   6   1   3      308.78      319.83      4.79 o 
   7   1   3      169.91      180.31      2.92 o 
   8   1   3       15.39       18.62      1.25 o 
   9   1   3        7.26        5.48      2.07 o 
  10   1   3        7.37        4.22      2.57 o 
 -10   2   3      127.76      134.93      4.79 o 
  -9   2   3       23.15       22.32      2.42 o 
  -8   2   3       31.36       33.18      2.64 o 
  -7   2   3        0.88        0.00      1.04 o 
  -6   2   3     1168.44     1101.04     19.72 o 
  -5   2   3       52.57       68.46      3.49 o 
  -4   2   3      502.98      540.44     15.22 o 
  -3   2   3      241.13      287.40      4.03 o 
  -2   2   3       19.95       39.15      1.17 o 
  -1   2   3     2961.09     2938.98     52.62 o 
   0   2   3    11386.51    12207.93    258.42 o 
   1   2   3     1817.09     2020.70     34.66 o 
   2   2   3      329.50      301.74      3.84 o 
   3   2   3      310.76      297.66      4.76 o 
   4   2   3     3735.33     3650.09     56.23 o 
   5   2   3      171.68      163.13      1.58 o 
   6   2   3      145.08      147.84      1.75 o 
   7   2   3      198.43      183.36      5.12 o 
   8   2   3      181.87      186.26      5.51 o 
   9   2   3       63.86       62.36      4.59 o 
  10   2   3       22.82       19.99      3.85 o 
 -10   3   3      263.03      255.94     14.78 o 
  -9   3   3       28.29       28.02      2.97 o 
  -8   3   3       52.69       59.90      4.40 o 
  -7   3   3       80.74       81.27      4.66 o 
  -6   3   3      498.09      507.17      9.30 o 
  -5   3   3      194.08      192.56      4.22 o 
  -4   3   3       19.89       22.54      2.57 o 
  -3   3   3      478.99      481.36      6.92 o 
  -2   3   3      261.42      285.13      8.93 o 
  -1   3   3       13.53       11.05      1.10 o 
   0   3   3     2861.89     3153.43     48.44 o 
   1   3   3        0.75        1.36      0.29 o 
   2   3   3       60.13       63.67      0.66 o 
   3   3   3        4.60        2.57      0.91 o 
   4   3   3      366.87      341.18      7.73 o 
   5   3   3       18.34       15.59      2.02 o 
   6   3   3        1.73        1.28      1.65 o 
   7   3   3        3.20        8.07      2.38 o 
   8   3   3       16.68       17.60      2.93 o 
   9   3   3       73.70       76.12      5.32 o 
 -10   4   3      184.57      170.75      6.52 o 
  -9   4   3       15.37       10.65      2.27 o 
  -8   4   3        6.35        5.57      3.04 o 
  -7   4   3      168.21      180.08      4.61 o 
  -6   4   3        0.50        1.01      2.46 o 
  -5   4   3        7.42        9.83      1.43 o 
  -4   4   3     1904.88     1905.03     34.88 o 
  -3   4   3      211.89      206.79      4.25 o 
  -2   4   3       12.31       13.79      1.56 o 
  -1   4   3       10.33       13.35      0.73 o 
   0   4   3     7239.31     7879.51    149.84 o 
   1   4   3     1173.32     1141.28     23.60 o 
   2   4   3      554.88      575.76      6.77 o 
   3   4   3        4.73        6.18      1.27 o 
   4   4   3      208.39      210.14      5.69 o 
   5   4   3        7.75       10.45      2.38 o 
   6   4   3      315.01      290.18      9.56 o 
   7   4   3       14.69       11.92      2.93 o 
   8   4   3        0.29        1.47      2.20 o 
   9   4   3        3.89        2.75      4.77 o 
  -9   5   3      152.26      166.39      6.92 o 
  -8   5   3        0.64       -0.49      1.49 o 
  -7   5   3       20.16       17.35      2.14 o 
  -6   5   3        5.56        7.95      2.05 o 
  -5   5   3      190.07      193.18      8.45 o 
  -4   5   3       52.08       57.22      2.83 o 
  -3   5   3      534.09      528.84      6.81 o 
  -2   5   3        0.20        0.41      0.67 o 
  -1   5   3      609.35      625.63      7.93 o 
   0   5   3      223.22      211.20      4.80 o 
   1   5   3       85.78       86.22      2.11 o 
   2   5   3       35.24       29.96      1.24 o 
   3   5   3        1.10        2.57      1.65 o 
   4   5   3      144.76      146.29      4.96 o 
   5   5   3        8.58        7.88      2.38 o 
   6   5   3      452.98      476.01     15.08 o 
   7   5   3      101.01       89.71      9.54 o 
   8   5   3       27.94       26.40      4.03 o 
  -9   6   3       76.05       81.66     10.73 o 
  -8   6   3       68.27       71.97     11.55 o 
  -7   6   3       33.09       37.43      4.86 o 
  -6   6   3       87.38       95.38      3.50 o 
  -5   6   3        8.07       10.31      1.20 o 
  -4   6   3      941.55      945.48     13.20 o 
  -3   6   3     2256.11     2269.61     58.06 o 
  -2   6   3       59.03       73.86      1.72 o 
  -1   6   3       57.72       50.30      1.39 o 
   0   6   3      492.96      491.22      5.03 o 
   1   6   3       72.53       64.22      2.38 o 
   2   6   3      617.73      579.12      6.73 o 
   3   6   3      129.41      133.06      7.52 o 
   4   6   3        0.05        1.65      1.83 o 
   5   6   3       17.58       13.38      4.95 o 
   6   6   3       52.24       56.67      4.95 o 
   7   6   3        9.16        9.72      3.30 o 
   8   6   3        5.66        3.12      3.12 o 
  -8   7   3        4.23        0.96      1.09 o 
  -7   7   3        0.14       -0.70      1.24 o 
  -6   7   3        0.53       -0.36      1.04 o 
  -5   7   3       53.41       52.96      2.27 o 
  -4   7   3      128.73      123.04      5.39 o 
  -3   7   3        2.35        1.07      0.98 o 
  -2   7   3       69.28       73.32      2.37 o 
  -1   7   3      349.82      360.85      5.57 o 
   0   7   3       23.66       24.51      2.30 o 
   1   7   3        0.67        0.09      0.84 o 
   2   7   3      607.30      621.75      7.45 o 
   3   7   3       75.76       78.88      4.22 o 
   4   7   3       17.59       21.64      5.13 o 
   5   7   3       96.35       91.54      5.50 o 
   6   7   3       10.59       12.83      3.48 o 
   7   7   3        0.13        2.20      2.93 o 
  -8   8   3        0.05       -0.27      1.94 o 
  -7   8   3      166.24      145.57     17.34 o 
  -6   8   3       45.72       45.10      3.12 o 
  -5   8   3       20.92       20.76      1.43 o 
  -4   8   3       77.55       71.47      1.96 o 
  -3   8   3        1.58        0.79      0.80 o 
  -2   8   3      108.78       98.72      2.77 o 
  -1   8   3       54.01       56.48      1.88 o 
   0   8   3       28.97       29.08      1.39 o 
   1   8   3        0.33        1.96      1.07 o 
   2   8   3       40.24       48.96      1.45 o 
   3   8   3        0.39        0.37      3.12 o 
   4   8   3       18.98       20.90      3.12 o 
   5   8   3       15.17       16.68      6.05 o 
  -7   9   3       21.70       21.15      5.18 o 
  -6   9   3       49.42       46.49      4.15 o 
  -5   9   3       52.31       55.86      3.05 o 
  -4   9   3      237.65      222.36      7.66 o 
  -3   9   3       18.39       17.26      1.84 o 
  -2   9   3      251.57      270.15      7.44 o 
  -1   9   3      162.78      163.90      5.45 o 
   0   9   3        6.06        7.55      0.97 o 
   1   9   3        0.11        0.35      0.69 o 
   2   9   3       29.75       28.05      2.93 o 
   3   9   3        2.32        6.23      2.38 o 
   4   9   3       46.45       42.73      7.15 o 
   5   9   3       34.14       36.12      4.58 o 
  -5  10   3       15.58       10.84      2.84 o 
  -4  10   3        1.91        1.82      1.54 o 
  -3  10   3       13.88       17.25      3.21 o 
  -2  10   3       31.66       32.43      2.47 o 
  -1  10   3       38.48       35.94      2.93 o 
   0  10   3       34.13       31.17      4.03 o 
   1  10   3       10.17        6.22      1.19 o 
   2  10   3       27.25       21.27      5.13 o 
   3  10   3        0.78        1.47      2.20 o 
  -3  11   3        1.22        1.28      2.20 o 
  -2  11   3       21.79       20.72      2.93 o 
  -1  11   3        0.22        2.20      3.12 o 
   0  11   3       24.34       20.14      2.03 o 
  -2 -11   4        1.11        2.57      1.65 o 
  -1 -11   4        7.15        3.28      1.03 o 
   0 -11   4       45.10       39.40      1.90 o 
   1 -11   4       11.92        7.88      2.98 o 
   2 -11   4       33.80       37.23      2.66 o 
   3 -11   4        3.08        0.99      2.03 o 
   4 -11   4        0.87       -0.27      1.69 o 
   5 -11   4        7.42        8.62      3.67 o 
  -3 -10   4        6.93        6.72      1.39 o 
  -2 -10   4        3.84        1.64      1.00 o 
  -1 -10   4      142.81      139.29      2.92 o 
   0 -10   4      297.98      298.51      5.33 o 
   1 -10   4      373.44      366.82     10.23 o 
   2 -10   4        3.93        2.54      1.49 o 
   3 -10   4      123.95      106.56      5.00 o 
   4 -10   4        5.02        8.72      2.07 o 
   5 -10   4       13.05       13.38      3.48 o 
   6 -10   4       39.98       38.88      8.25 o 
  -4  -9   4        6.23        5.61      0.95 o 
  -3  -9   4        0.67        0.99      1.02 o 
  -2  -9   4       11.95       11.72      1.71 o 
  -1  -9   4        0.56        0.02      0.87 o 
   0  -9   4       25.52       26.38      1.20 o 
   1  -9   4       21.72       19.79      1.68 o 
   2  -9   4        6.25        5.15      1.86 o 
   3  -9   4      102.91      102.42      3.57 o 
   4  -9   4        0.87        2.02      2.20 o 
   5  -9   4       25.73       23.29      5.68 o 
   6  -9   4       97.78      100.89      6.05 o 
   7  -9   4        1.24        2.38      2.93 o 
  -6  -8   4        5.81        1.83      4.22 o 
  -5  -8   4        0.38        0.76      1.49 o 
  -4  -8   4      419.94      433.02     17.28 o 
  -3  -8   4      945.34      908.54     15.61 o 
  -2  -8   4       26.87       29.24      1.41 o 
  -1  -8   4      132.43      130.89      2.69 o 
   0  -8   4       35.35       33.51      1.72 o 
   1  -8   4      295.23      286.77      3.79 o 
   2  -8   4      183.52      167.69      4.67 o 
   3  -8   4        0.92        0.37      3.12 o 
   4  -8   4      656.17      623.45     17.32 o 
   5  -8   4       18.05       12.28      2.75 o 
   6  -8   4        8.45        2.93      2.57 o 
   7  -8   4      127.23      126.23      6.97 o 
   8  -8   4       30.09       32.09      7.70 o 
  -8  -7   4        1.13       -1.83      3.12 o 
  -7  -7   4        3.29        2.75      2.93 o 
  -6  -7   4        0.59        0.92      1.92 o 
  -5  -7   4       66.26       75.30      3.28 o 
  -4  -7   4        0.18       -0.23      0.87 o 
  -3  -7   4      139.51      151.54      5.32 o 
  -2  -7   4       84.57       95.28      2.72 o 
  -1  -7   4        9.92        8.07      1.54 o 
   0  -7   4       75.13       68.95      1.45 o 
   1  -7   4       49.27       48.42      3.16 o 
   2  -7   4      586.64      555.25      9.31 o 
   3  -7   4      106.94      104.41      4.59 o 
   4  -7   4      257.02      259.04      7.35 o 
   5  -7   4      135.84      111.95      4.96 o 
   6  -7   4        9.86        7.33      4.22 o 
   7  -7   4      246.32      270.86     15.24 o 
   8  -7   4       41.07       35.94      7.34 o 
   9  -7   4       54.86       52.45      8.99 o 
  -8  -6   4       18.51       25.85      7.52 o 
  -7  -6   4      288.74      268.90      8.05 o 
  -6  -6   4       18.96       25.42      3.31 o 
  -5  -6   4       96.10       95.50      1.82 o 
  -4  -6   4      240.49      235.68      4.54 o 
  -3  -6   4      282.15      268.16      7.90 o 
  -2  -6   4      200.19      192.68      4.22 o 
  -1  -6   4      356.33      348.23      5.48 o 
   0  -6   4      610.97      614.37      8.74 o 
   1  -6   4      690.25      751.64      8.44 o 
   2  -6   4      362.82      368.99      7.64 o 
   3  -6   4      378.42      350.51      8.83 o 
   4  -6   4      200.28      199.27      5.69 o 
   5  -6   4        1.53        1.10      2.93 o 
   6  -6   4      250.30      242.82     11.02 o 
   7  -6   4       13.87       10.82      4.22 o 
   8  -6   4       15.45       13.02      5.13 o 
   9  -6   4       39.43       29.71      7.33 o 
  -9  -5   4        0.96        2.93      3.12 o 
  -8  -5   4        0.48       -0.37      0.82 o 
  -7  -5   4        1.90        1.57      0.97 o 
  -6  -5   4       25.41       27.61      1.47 o 
  -5  -5   4       41.65       44.31      1.56 o 
  -4  -5   4       65.68       68.10      1.69 o 
  -3  -5   4       36.16       41.10      1.95 o 
  -2  -5   4        0.09        1.10      1.04 o 
  -1  -5   4     1223.93     1238.54     26.78 o 
   0  -5   4      137.30      128.18      3.12 o 
   1  -5   4      105.86      123.69      3.21 o 
   2  -5   4      124.03      130.88      2.78 o 
   3  -5   4     1949.23     1878.01     46.40 o 
   4  -5   4      435.81      436.15      9.57 o 
   5  -5   4      343.01      346.07      8.64 o 
   6  -5   4      616.06      559.72     13.27 o 
   7  -5   4        0.04        0.23      1.01 o 
   8  -5   4       52.73       39.53      6.33 o 
   9  -5   4      868.47      793.75     31.89 o 
  -9  -4   4        7.71        5.64      1.10 o 
  -8  -4   4        0.90        1.55      0.84 o 
  -7  -4   4       49.30       53.04      1.62 o 
  -6  -4   4       24.43       22.56      1.17 o 
  -5  -4   4      212.47      199.43      3.21 o 
  -4  -4   4        1.19        2.45      1.37 o 
  -3  -4   4        3.79        3.14      0.78 o 
  -2  -4   4        0.02        0.18      0.91 o 
  -1  -4   4     1215.96     1180.77     17.26 o 
   0  -4   4      105.57      100.80      2.57 o 
   1  -4   4       41.86       51.00      1.83 o 
   2  -4   4     1524.33     1195.07    238.87 o 
   3  -4   4      315.85      314.12      6.26 o 
   4  -4   4      404.64      420.89      8.65 o 
   5  -4   4      347.95      335.12     15.45 o 
   6  -4   4      125.64      137.31      1.95 o 
   7  -4   4       30.53       28.92      2.38 o 
   8  -4   4       42.83       44.78      1.65 o 
   9  -4   4      368.55      351.55      6.42 o 
  10  -4   4       23.40       19.80      3.12 o 
 -10  -3   4        3.16        0.68      1.93 o 
  -9  -3   4       48.41       49.31      1.93 o 
  -8  -3   4        6.83        7.17      1.88 o 
  -7  -3   4      173.78      166.67      5.05 o 
  -6  -3   4       98.42       89.48      2.01 o 
  -5  -3   4     1217.46     1185.34     18.29 o 
  -4  -3   4       52.98       54.32      4.59 o 
  -3  -3   4       15.06       19.69      0.84 o 
  -2  -3   4      221.33      274.41      3.38 o 
  -1  -3   4     2180.88     2179.93     36.16 o 
   0  -3   4     8602.26     9241.47    253.99 o 
   1  -3   4     1296.98     1339.38     27.53 o 
   2  -3   4      211.29      205.52      3.59 o 
   3  -3   4       84.36      108.84      2.57 o 
   4  -3   4       30.81       36.12      1.38 o 
   5  -3   4     4329.42     4081.11    117.04 o 
   6  -3   4      788.13      752.89     15.97 o 
   7  -3   4      324.32      322.11      5.52 o 
   8  -3   4      131.79      140.24      3.44 o 
   9  -3   4      277.80      268.94      8.17 o 
  10  -3   4       30.81       35.53      6.60 o 
 -10  -2   4        9.91        8.19      2.51 o 
  -9  -2   4       34.18       40.65      3.30 o 
  -8  -2   4       94.28       95.05      4.13 o 
  -7  -2   4        0.46        1.10      0.98 o 
  -6  -2   4      252.77      250.90      5.58 o 
  -5  -2   4       66.96       61.25      1.80 o 
  -4  -2   4     1197.27     1201.06     19.29 o 
  -3  -2   4      150.72      163.05      3.25 o 
  -2  -2   4        7.21       11.38      0.70 o 
  -1  -2   4      758.79      764.10     10.20 o 
   0  -2   4     1024.17     1047.15     13.83 o 
   1  -2   4        9.63       11.31      1.65 o 
   2  -2   4      738.68      742.31      8.82 o 
   3  -2   4      438.36      490.88      4.47 o 
   4  -2   4      198.81      208.89      2.70 o 
   5  -2   4     3689.19     3675.69    100.41 o 
   6  -2   4     1346.60     1240.04     30.99 o 
   7  -2   4      131.59      136.43      5.32 o 
   8  -2   4      125.16      118.51      2.59 o 
   9  -2   4      135.47      140.90      3.29 o 
  10  -2   4       47.11       54.47      3.81 o 
 -10  -1   4        0.12        1.48      1.66 o 
  -9  -1   4      204.09      192.97      9.27 o 
  -8  -1   4      353.81      378.99      8.18 o 
  -7  -1   4        9.82        7.79      1.15 o 
  -6  -1   4       91.36      103.19      3.63 o 
  -5  -1   4     1472.15     1380.67     22.31 o 
  -4  -1   4      542.93      518.02      7.17 o 
  -3  -1   4      518.41      567.37      7.25 o 
  -2  -1   4      484.62      413.89      5.10 o 
  -1  -1   4      559.64      572.99      7.57 o 
   0  -1   4      110.50      114.36      1.97 o 
   1  -1   4    10394.95    11287.58    364.50 o 
   2  -1   4     1249.47     1232.47     13.53 o 
   3  -1   4       49.69       58.99      1.03 o 
   4  -1   4      489.56      498.74      6.28 o 
   5  -1   4       96.92      106.67      2.03 o 
   6  -1   4      531.97      496.50      7.65 o 
   7  -1   4      261.06      281.38      4.35 o 
   8  -1   4        9.43       10.64      1.17 o 
   9  -1   4        0.22        0.29      1.10 o 
  10  -1   4        0.33        0.94      1.93 o 
 -10   0   4        0.90        0.40      1.46 o 
  -9   0   4       43.41       58.06      3.22 o 
  -8   0   4       24.06       23.31      3.21 o 
  -7   0   4       34.62       35.80      2.30 o 
  -6   0   4        2.27        3.52      1.25 o 
  -5   0   4      101.32      104.39      2.27 o 
  -4   0   4      105.28      102.06      2.48 o 
  -3   0   4        6.19        9.00      0.91 o 
  -2   0   4       23.21       27.53      2.48 o 
  -1   0   4      485.57      515.69      6.81 o 
   0   0   4      775.97      734.32      9.38 o 
   1   0   4     1401.76     1324.41     13.07 o 
   2   0   4     4168.73     4278.91     71.65 o 
   3   0   4      905.05      961.66      8.89 o 
   4   0   4      581.99      604.42      6.15 o 
   5   0   4      556.31      594.38      7.56 o 
   6   0   4       70.59       65.01      1.93 o 
   7   0   4      604.46      597.22      9.90 o 
   8   0   4      119.08      123.58      2.68 o 
   9   0   4       71.61       73.60      3.03 o 
  10   0   4        0.09       -0.18      3.12 o 
 -10   1   4        1.97        3.67      1.97 o 
  -9   1   4        7.80        8.67      1.67 o 
  -8   1   4      347.03      375.46      8.56 o 
  -7   1   4      297.86      309.07      6.89 o 
  -6   1   4      303.39      295.49      9.56 o 
  -5   1   4        0.86        1.13      1.00 o 
  -4   1   4     1146.94     1072.54     21.94 o 
  -3   1   4     1371.55     1350.26     22.07 o 
  -2   1   4    12574.72    10619.36    309.24 o 
  -1   1   4     1215.16     1278.77     17.99 o 
   0   1   4      880.64      994.82     11.14 o 
   1   1   4      161.91      209.08      2.52 o 
   2   1   4      445.55      449.76      4.02 o 
   3   1   4      528.52      586.76      6.85 o 
   4   1   4      397.46      402.78      3.76 o 
   5   1   4      126.53      109.84      1.65 o 
   6   1   4       44.44       42.07      1.14 o 
   7   1   4      296.26      263.59      3.26 o 
   8   1   4        5.93       12.06      2.71 o 
   9   1   4      139.80      117.46      4.92 o 
  10   1   4        1.33        1.10      3.67 o 
 -10   2   4        6.59       13.70      2.77 o 
  -9   2   4       21.32       14.85      2.93 o 
  -8   2   4       43.12       60.88      3.25 o 
  -7   2   4       60.07       58.67      3.30 o 
  -6   2   4      578.13      583.90     12.72 o 
  -5   2   4      199.88      208.10      4.50 o 
  -4   2   4        0.23        4.58      1.62 o 
  -3   2   4      203.90      184.95      3.53 o 
  -2   2   4     3346.01     3110.96     59.19 o 
  -1   2   4      108.72      132.79      1.95 o 
   0   2   4       10.67       16.36      0.75 o 
   1   2   4      460.86      449.00      3.62 o 
   2   2   4      165.11      161.33      1.41 o 
   3   2   4     5141.88     5546.95    306.84 o 
   4   2   4     3052.54     3053.90     63.87 o 
   5   2   4      128.21      118.76      1.15 o 
   6   2   4       12.10       12.79      0.51 o 
   7   2   4       11.75        8.69      0.84 o 
   8   2   4        7.27        6.39      0.69 o 
   9   2   4      105.47       85.12      8.81 o 
 -10   3   4      335.29      352.36      9.42 o 
  -9   3   4        5.00        7.92      2.40 o 
  -8   3   4       60.79       60.70      3.05 o 
  -7   3   4      125.81      119.70      4.27 o 
  -6   3   4     2238.73     2192.93     45.72 o 
  -5   3   4      391.13      401.49     17.21 o 
  -4   3   4      415.95      446.54      9.21 o 
  -3   3   4      152.63      167.70      4.22 o 
  -2   3   4      331.41      321.11     10.96 o 
  -1   3   4        0.23        1.04      0.85 o 
   0   3   4       38.20       23.45      1.11 o 
   1   3   4     1197.65     1212.41     22.71 o 
   2   3   4       24.86       26.67      1.03 o 
   3   3   4      878.91      835.23     12.69 o 
   4   3   4       34.83       44.01      4.58 o 
   5   3   4       76.29       71.73      3.30 o 
   6   3   4       17.79       13.02      2.38 o 
   7   3   4        1.69        1.65      3.48 o 
   8   3   4       11.75       16.68      2.93 o 
   9   3   4      104.28      123.83      6.79 o 
 -10   4   4       84.74       89.64      5.69 o 
  -9   4   4       59.99       72.22     12.10 o 
  -8   4   4       18.08       25.55      3.30 o 
  -7   4   4        7.14        4.52      2.03 o 
  -6   4   4     1192.67     1186.10     24.95 o 
  -5   4   4        0.27        0.62      1.41 o 
  -4   4   4      222.51      210.53      4.09 o 
  -3   4   4      173.81      184.23      3.38 o 
  -2   4   4       34.69       29.04      1.03 o 
  -1   4   4     1254.24     1303.62     16.71 o 
   0   4   4    11788.88    12689.02    293.25 o 
   1   4   4      797.62      852.32     12.39 o 
   2   4   4       14.36       16.31      0.80 o 
   3   4   4       39.64       43.31      4.49 o 
   4   4   4      122.37      121.50      4.77 o 
   5   4   4       96.62       94.86      4.40 o 
   6   4   4      190.48      198.64      7.34 o 
   7   4   4        4.82        8.43      2.75 o 
   8   4   4        9.73        9.53      2.93 o 
   9   4   4        0.35        2.57      2.93 o 
  -9   5   4       71.18       69.91      5.32 o 
  -8   5   4        5.05        7.52      2.52 o 
  -7   5   4      160.55      168.15      5.92 o 
  -6   5   4       70.69       70.60      3.18 o 
  -5   5   4       12.17       12.54      2.08 o 
  -4   5   4       60.73       65.19      2.86 o 
  -3   5   4      885.59      886.87     11.97 o 
  -2   5   4      280.36      281.58      3.74 o 
  -1   5   4     1616.09     1690.14     28.34 o 
   0   5   4      270.09      271.81      4.48 o 
   1   5   4       23.29       22.51      0.83 o 
   2   5   4        5.58        9.70      1.34 o 
   3   5   4      237.37      232.32      4.55 o 
   4   5   4        0.11        0.18      1.65 o 
   5   5   4      425.97      439.21     12.32 o 
   6   5   4      202.21      202.32     13.77 o 
   7   5   4       66.70       63.83      8.44 o 
   8   5   4        7.27        8.43      5.50 o 
  -9   6   4       47.11       43.48      4.95 o 
  -8   6   4      161.24      177.62      7.00 o 
  -7   6   4       60.87       76.30      3.76 o 
  -6   6   4      168.75      187.56      6.20 o 
  -5   6   4        6.94        6.42      1.12 o 
  -4   6   4      966.88     1020.33     31.77 o 
  -3   6   4       98.39      109.38      2.29 o 
  -2   6   4       26.66       36.74      1.71 o 
  -1   6   4      463.98      435.31      5.61 o 
   0   6   4      103.38      102.96      1.86 o 
   1   6   4      173.46      180.94      2.73 o 
   2   6   4        5.44        6.12      1.19 o 
   3   6   4      153.01      161.85      3.83 o 
   4   6   4        5.16        3.12      3.48 o 
   5   6   4      105.20      113.57      5.69 o 
   6   6   4      141.92      159.10      7.89 o 
   7   6   4        0.43        0.55      2.57 o 
  -8   7   4       22.74       19.36      1.75 o 
  -7   7   4       10.42       14.03      2.10 o 
  -6   7   4       52.90       53.63      2.04 o 
  -5   7   4       22.71       18.39      2.30 o 
  -4   7   4      276.32      282.94      7.15 o 
  -3   7   4        1.03        1.17      0.87 o 
  -2   7   4        3.49        2.03      0.81 o 
  -1   7   4      203.98      209.51      5.03 o 
   0   7   4        3.55        3.75      0.77 o 
   1   7   4        0.94        2.46      0.91 o 
   2   7   4      221.75      220.47      2.79 o 
   3   7   4       96.31       84.76      4.40 o 
   4   7   4        0.15       -1.10      2.02 o 
   5   7   4       23.84       24.39      3.67 o 
   7   7   4       17.34       13.20      6.78 o 
  -7   8   4        6.81        5.08      1.80 o 
  -6   8   4       18.21       19.11      1.94 o 
  -5   8   4      103.78      107.65      3.51 o 
  -4   8   4      113.38      113.24      5.01 o 
  -3   8   4       86.81       80.33      2.79 o 
  -2   8   4        0.05       -0.82      0.97 o 
  -1   8   4       31.00       33.26      2.22 o 
   0   8   4        3.13        2.19      0.84 o 
   1   8   4       33.62       26.15      1.69 o 
   2   8   4       14.33       17.02      2.46 o 
   3   8   4       41.29       42.54      3.67 o 
   4   8   4       10.48       18.15      3.12 o 
   5   8   4        5.27        8.80      3.12 o 
   6   8   4        0.26        1.65      2.93 o 
  -6   9   4       42.78       47.93      2.56 o 
  -5   9   4      134.55      127.59      5.91 o 
  -4   9   4       23.78       27.96      3.69 o 
  -3   9   4        0.15        0.03      1.11 o 
  -2   9   4       73.74       88.63      4.01 o 
  -1   9   4       19.77       22.85      3.30 o 
   0   9   4        0.73        0.79      1.72 o 
   1   9   4       76.58       80.58      3.58 o 
   2   9   4       21.29       23.65      5.32 o 
   3   9   4       12.44       12.28      2.93 o 
   4   9   4        0.32       -0.18      2.20 o 
  -5  10   4        0.88       -1.25      1.88 o 
  -4  10   4        0.33        0.37      1.54 o 
  -3  10   4       14.63        6.67      3.66 o 
  -2  10   4        1.71        3.43      1.28 o 
  -1  10   4       52.10       48.70      2.27 o 
   0  10   4        3.26        4.03      1.65 o 
   1  10   4       85.32      100.70      5.14 o 
   2  10   4        2.80        1.47      2.20 o 
   3  10   4        7.51        5.13      4.77 o 
  -3 -11   5        0.01       -0.17      1.13 o 
  -2 -11   5       11.01        6.07      1.62 o 
  -1 -11   5       29.21       35.11      2.66 o 
   0 -11   5       13.95        8.84      1.81 o 
   1 -11   5       66.71       69.72      5.78 o 
   2 -11   5       51.41       51.44      2.98 o 
   3 -11   5        0.43        0.71      1.93 o 
   4 -11   5       22.75       25.63      2.91 o 
  -4 -10   5        0.06       -0.70      1.49 o 
  -3 -10   5       23.39       17.58      4.86 o 
  -2 -10   5        3.76        2.50      1.01 o 
  -1 -10   5       16.09       18.55      3.08 o 
   0 -10   5       77.13       76.49      7.22 o 
   1 -10   5       11.23       10.32      0.92 o 
   2 -10   5       33.81       32.13      2.94 o 
   3 -10   5       32.01       36.11      2.66 o 
   4 -10   5       70.23       75.26      9.45 o 
   5 -10   5      269.56      276.57      7.91 o 
   6 -10   5        0.11        1.37      2.01 o 
  -5  -9   5       16.39        8.07      1.47 o 
  -4  -9   5        9.26        5.41      3.13 o 
  -3  -9   5       14.66        9.04      2.23 o 
  -2  -9   5      137.81      142.27      4.21 o 
  -1  -9   5        0.19        0.45      0.85 o 
   0  -9   5       17.37       20.93      2.38 o 
   1  -9   5       85.57       88.71      3.18 o 
   2  -9   5       15.73       13.06      2.10 o 
   3  -9   5       16.08       12.17      2.36 o 
   4  -9   5       15.00       18.09      3.85 o 
   5  -9   5        5.23        6.26      2.01 o 
   6  -9   5        3.42        2.75      4.77 o 
   7  -9   5       47.39       47.50      8.25 o 
  -6  -8   5       15.32       16.87      3.48 o 
  -5  -8   5        6.29        5.10      1.13 o 
  -4  -8   5        0.08        0.27      1.30 o 
  -3  -8   5        2.27        1.96      1.15 o 
  -2  -8   5      505.09      532.16      8.52 o 
  -1  -8   5        2.70        1.86      0.73 o 
   0  -8   5      492.78      482.14      6.59 o 
   1  -8   5     1125.99     1110.55     28.11 o 
   2  -8   5      282.41      266.24      9.92 o 
   3  -8   5      999.65      964.64     21.25 o 
   4  -8   5      612.65      590.01     16.39 o 
   5  -8   5       32.76       40.16      6.05 o 
   6  -8   5      296.19      300.34     10.29 o 
   7  -8   5       70.93       60.34      4.95 o 
   8  -8   5       10.24       13.02      3.48 o 
  -7  -7   5        2.11        1.85      1.56 o 
  -6  -7   5       24.95       26.35      1.16 o 
  -5  -7   5       39.23       44.30      2.46 o 
  -4  -7   5       98.01       98.89      3.12 o 
  -3  -7   5       85.31       81.09      5.32 o 
  -2  -7   5       16.77       15.95      1.30 o 
  -1  -7   5       25.86       27.15      2.11 o 
   0  -7   5        0.13        0.25      0.97 o 
   1  -7   5      488.14      483.21      5.83 o 
   2  -7   5        0.06       -1.01      1.04 o 
   3  -7   5      123.85      121.81      3.18 o 
   4  -7   5      167.73      150.17      5.69 o 
   5  -7   5        0.28        0.55      1.65 o 
   6  -7   5      243.25      240.94      8.08 o 
   7  -7   5      524.73      496.72     15.45 o 
   8  -7   5       13.78       14.12      3.30 o 
  -8  -6   5        0.35        0.00      2.38 o 
  -7  -6   5       43.29       50.18      2.66 o 
  -6  -6   5       28.54       29.08      1.58 o 
  -5  -6   5       29.91       28.13      3.48 o 
  -4  -6   5       71.31       66.04      1.82 o 
  -3  -6   5     2156.16     2082.17     40.66 o 
  -2  -6   5       26.82       32.27      3.30 o 
  -1  -6   5      221.95      219.19      6.98 o 
   0  -6   5      504.01      509.67     13.45 o 
   1  -6   5       45.98       38.50      1.38 o 
   2  -6   5      189.01      185.70      8.91 o 
   3  -6   5     2043.26     2057.18     40.94 o 
   4  -6   5      446.43      412.44     14.17 o 
   5  -6   5       39.82       45.85      3.12 o 
   6  -6   5       29.59       28.61      2.93 o 
   7  -6   5        6.15        7.15      2.57 o 
   8  -6   5       38.60       47.49      4.22 o 
   9  -6   5       37.28       34.11      4.22 o 
  -8  -5   5       65.56       61.30      2.38 o 
  -7  -5   5        0.01        0.52      0.84 o 
  -6  -5   5      160.81      161.25      4.41 o 
  -5  -5   5        0.01        0.73      0.94 o 
  -4  -5   5        9.94       11.43      1.22 o 
  -3  -5   5      362.29      361.99      7.02 o 
  -2  -5   5      120.02      115.10      2.08 o 
  -1  -5   5      201.27      206.78      3.05 o 
   0  -5   5      150.64      177.96      4.04 o 
   1  -5   5        4.51        6.23      1.28 o 
   2  -5   5      699.51     1160.68    119.25 o 
   3  -5   5     4550.34     4415.31    101.18 o 
   4  -5   5        1.53        1.47      1.47 o 
   5  -5   5       70.39       58.15      4.95 o 
   6  -5   5       76.64       73.93      5.87 o 
   7  -5   5      630.70      454.15     93.83 o 
   8  -5   5      207.07      131.79     42.78 o 
   9  -5   5       42.75       38.14      4.03 o 
  -9  -4   5        1.17       -0.35      1.19 o 
  -8  -4   5       64.30       72.99      2.14 o 
  -7  -4   5      476.38      468.50      7.74 o 
  -6  -4   5      296.35      259.87      5.02 o 
  -5  -4   5      412.53      395.18      6.50 o 
  -4  -4   5       11.58       13.69      1.25 o 
  -3  -4   5       30.67       34.87      1.95 o 
  -2  -4   5      310.84      320.53      4.23 o 
  -1  -4   5     4196.52     4257.61     93.68 o 
   0  -4   5      728.36      737.78     10.63 o 
   1  -4   5      381.75      371.82      9.03 o 
   2  -4   5       35.53       46.29      4.95 o 
   3  -4   5      103.26       96.35      5.32 o 
   4  -4   5       53.81       57.96      2.38 o 
   5  -4   5      688.37      616.87     16.79 o 
   6  -4   5       19.98       18.16      1.20 o 
   7  -4   5       37.53       34.55      1.01 o 
   8  -4   5      154.30      143.86      4.77 o 
   9  -4   5       25.97       19.76      4.03 o 
  10  -4   5       11.31        6.78      4.22 o 
  -9  -3   5        0.14        0.39      1.10 o 
  -8  -3   5        0.04        0.47      1.11 o 
  -7  -3   5       70.82       68.97      2.14 o 
  -6  -3   5        1.00        1.65      0.91 o 
  -5  -3   5       71.17       79.01      2.36 o 
  -4  -3   5      792.36      766.58     10.85 o 
  -3  -3   5      895.54      902.35     12.58 o 
  -2  -3   5     2140.25     2198.65     38.73 o 
  -1  -3   5    10946.17    11357.09    343.34 o 
   0  -3   5      798.83      842.99     12.42 o 
   1  -3   5        6.37       10.45      1.10 o 
   2  -3   5      467.09      588.60      7.84 o 
   3  -3   5      457.47      470.02      5.62 o 
   4  -3   5       25.33       31.22      0.71 o 
   5  -3   5     1721.15     1642.55     27.19 o 
   6  -3   5        9.17        5.41      1.04 o 
   7  -3   5       56.42       49.15      1.39 o 
   8  -3   5       29.99       32.65      4.49 o 
   9  -3   5      375.37      358.69      6.80 o 
  10  -3   5       19.95       17.04      2.66 o 
 -10  -2   5       34.63       35.83      3.78 o 
  -9  -2   5       78.52       87.68      2.97 o 
  -8  -2   5       32.39       30.90      1.75 o 
  -7  -2   5       12.50       12.59      1.69 o 
  -6  -2   5       77.21       80.84      3.12 o 
  -5  -2   5      413.76      393.56      7.27 o 
  -4  -2   5      240.63      223.88      3.57 o 
  -3  -2   5       44.85       64.36      2.11 o 
  -2  -2   5      107.59       96.38      2.48 o 
  -1  -2   5      339.82      372.36      4.82 o 
   0  -2   5       19.86       22.03      2.84 o 
   1  -2   5      162.33      170.53      2.58 o 
   2  -2   5      292.20      294.71      3.46 o 
   3  -2   5       98.74      114.16      1.61 o 
   4  -2   5      110.56      106.09      2.08 o 
   5  -2   5      153.76      133.02      2.69 o 
   6  -2   5       75.40       70.55      3.30 o 
   7  -2   5       10.61       11.42      1.72 o 
   8  -2   5        0.79        2.46      1.22 o 
   9  -2   5      371.39      364.92      7.81 o 
  10  -2   5       13.64       13.29      2.00 o 
 -10  -1   5       33.47       39.32      4.13 o 
  -9  -1   5      143.96      172.55      8.26 o 
  -8  -1   5       65.59       68.08      7.06 o 
  -7  -1   5      306.90      306.53      5.45 o 
  -6  -1   5      319.66      291.56      5.61 o 
  -5  -1   5     2112.29     2123.83     41.40 o 
  -4  -1   5     5721.52     5291.34    129.25 o 
  -3  -1   5      174.27      139.55      2.64 o 
  -2  -1   5     2417.92     2384.89     41.19 o 
  -1  -1   5      212.99      195.74      3.06 o 
   0  -1   5     2978.48     3001.66     54.44 o 
   1  -1   5     3617.34     3627.20     69.65 o 
   2  -1   5     1630.73     1722.46     20.94 o 
   3  -1   5      319.69      377.53      4.36 o 
   4  -1   5      155.27      162.99      2.09 o 
   5  -1   5      421.29      421.20      4.85 o 
   6  -1   5      881.12      841.18     19.49 o 
   7  -1   5      120.21      118.31      2.95 o 
   8  -1   5      182.74      181.67      3.58 o 
   9  -1   5        8.94        5.27      1.06 o 
  10  -1   5      127.07      125.18      3.39 o 
 -10   0   5       10.96       11.90      2.66 o 
  -9   0   5       90.47       95.48      4.40 o 
  -8   0   5       51.98       55.35      2.84 o 
  -7   0   5        9.72        9.05      1.36 o 
  -6   0   5        5.19        4.25      1.53 o 
  -5   0   5      133.34      140.12      3.77 o 
  -4   0   5        2.43        5.58      1.19 o 
  -3   0   5       27.11       24.16      1.39 o 
  -2   0   5       24.30       19.69      2.20 o 
  -1   0   5      450.12      416.27      5.16 o 
   0   0   5      102.09       90.77      1.72 o 
   1   0   5     5140.68     5251.61     93.95 o 
   2   0   5       12.22       11.00      1.32 o 
   3   0   5       16.91       17.26      0.76 o 
   4   0   5       47.09       43.76      1.19 o 
   5   0   5      441.71      430.46      4.74 o 
   6   0   5      318.59      314.78      3.87 o 
   7   0   5       90.39       97.07      2.25 o 
   8   0   5        0.22        0.30      0.88 o 
   9   0   5        4.21        3.38      0.85 o 
  10   0   5       15.96       19.07      4.95 o 
 -10   1   5       12.56       11.93      2.61 o 
  -9   1   5       81.95       83.92      6.60 o 
  -8   1   5      698.47      671.68     25.15 o 
  -7   1   5       66.84       65.31      3.05 o 
  -6   1   5        5.60       10.60      6.33 o 
  -5   1   5      166.87      189.22      5.51 o 
  -4   1   5      656.79      627.63     11.82 o 
  -3   1   5     1712.31     1716.45     28.17 o 
  -2   1   5      234.06      203.62      3.12 o 
  -1   1   5      150.99      138.44      2.45 o 
   0   1   5        0.00        0.64      0.55 o 
   1   1   5      180.55      198.86      2.54 o 
   2   1   5     2205.43     2164.30     25.34 o 
   3   1   5      114.67      110.72      2.20 o 
   4   1   5      426.96      457.23      4.32 o 
   5   1   5       17.06       20.38      0.50 o 
   6   1   5      195.47      186.31      2.26 o 
   7   1   5        0.43        0.57      0.57 o 
   8   1   5        9.35       12.35      1.40 o 
   9   1   5        2.68        4.58      2.20 o 
 -10   2   5        1.41        1.15      1.75 o 
  -9   2   5        3.00        3.62      2.10 o 
  -8   2   5       24.06       17.33      2.20 o 
  -7   2   5       74.99       71.73      4.31 o 
  -6   2   5       10.54       13.52      3.10 o 
  -5   2   5      253.92      262.36      6.88 o 
  -4   2   5      134.90      134.66      3.28 o 
  -3   2   5      846.82      827.34     12.51 o 
  -2   2   5      575.97      559.18      7.71 o 
  -1   2   5        1.99        1.92      1.10 o 
   0   2   5       34.59       31.45      1.49 o 
   1   2   5      200.99      208.22      2.13 o 
   2   2   5       53.29       51.47      0.84 o 
   3   2   5      704.16      708.18      7.52 o 
   4   2   5       19.31       16.39      0.74 o 
   5   2   5        6.01        5.71      0.39 o 
   6   2   5       59.96       56.81      1.35 o 
   7   2   5      502.70      494.37     12.72 o 
   8   2   5      117.94      119.07      5.32 o 
   9   2   5       29.92       31.91      6.23 o 
 -10   3   5       24.76       20.37      3.25 o 
  -9   3   5       50.30       48.66      6.51 o 
  -8   3   5       39.35       53.44      9.44 o 
  -7   3   5      383.68      360.38      7.54 o 
  -6   3   5      703.05      709.39     15.16 o 
  -5   3   5      136.02      144.50      4.86 o 
  -4   3   5       70.20       84.88      2.83 o 
  -3   3   5       56.00       66.07      3.49 o 
  -2   3   5     1026.25      991.63     14.64 o 
  -1   3   5      330.90      359.15      4.16 o 
   0   3   5       58.55       45.20      1.17 o 
   1   3   5      157.40      184.06      1.78 o 
   2   3   5        3.77        7.17      0.77 o 
   3   3   5        3.26        1.70      1.03 o 
   4   3   5       26.63       32.09      2.57 o 
   5   3   5      171.22      170.19      5.32 o 
   6   3   5       20.59       33.37      2.93 o 
   7   3   5      113.27      121.28      8.81 o 
   8   3   5        6.67        3.12      4.03 o 
   9   3   5        4.63        3.48      4.95 o 
  -9   4   5       47.68       45.03      3.99 o 
  -8   4   5        7.64        4.25      2.19 o 
  -7   4   5        2.18        0.67      1.64 o 
  -6   4   5      493.47      477.15     13.53 o 
  -5   4   5        3.43        4.22      1.43 o 
  -4   4   5      198.83      211.11      4.16 o 
  -3   4   5      471.74      487.43     11.70 o 
  -2   4   5       72.17       50.61      1.34 o 
  -1   4   5      970.48     1015.22     12.90 o 
   0   4   5      885.09      927.51     13.12 o 
   1   4   5        7.15       12.27      0.80 o 
   2   4   5       40.40       40.91      2.59 o 
   3   4   5       88.59       98.37      3.42 o 
   4   4   5     2118.25     2071.97     41.77 o 
   5   4   5      119.75      125.52      5.14 o 
   6   4   5      233.07      237.81      8.08 o 
   7   4   5       35.74       41.44      3.85 o 
   8   4   5        5.31        4.03      2.75 o 
  -9   5   5       21.11       25.93      3.75 o 
  -8   5   5       27.84       24.28      3.23 o 
  -7   5   5        0.00       -1.20      2.05 o 
  -6   5   5      136.60      147.92      5.06 o 
  -5   5   5      688.73      698.39     14.44 o 
  -4   5   5        6.98        6.07      1.47 o 
  -3   5   5       61.05       63.45      3.68 o 
  -2   5   5      325.48      319.77      6.45 o 
  -1   5   5       51.83       56.28      2.18 o 
   0   5   5      259.14      262.10      3.72 o 
   1   5   5       33.01       35.48      1.17 o 
   2   5   5        5.55        4.38      0.32 o 
   3   5   5      298.52      281.31      7.44 o 
   4   5   5      441.68      454.78     12.33 o 
   5   5   5       35.24       28.06      5.68 o 
   6   5   5        5.45        2.93      2.57 o 
   7   5   5        4.93        1.65      2.57 o 
   8   5   5       18.08       16.87      3.67 o 
  -9   6   5       22.39       20.44      3.17 o 
  -8   6   5        1.30        1.19      1.94 o 
  -7   6   5       68.30       60.71      4.27 o 
  -6   6   5       15.16       24.85      6.23 o 
  -5   6   5        1.71        1.01      1.40 o 
  -4   6   5     1151.46     1176.20     24.70 o 
  -3   6   5      183.97      180.06      3.74 o 
  -2   6   5       23.57       27.73      2.34 o 
  -1   6   5        2.03        1.37      0.85 o 
   0   6   5     2075.60     2080.78     31.55 o 
   1   6   5      747.45      759.63      9.17 o 
   2   6   5       13.65       11.65      0.95 o 
   3   6   5        1.74        1.10      1.17 o 
   4   6   5       30.59       24.94      5.13 o 
   5   6   5       30.56       41.26      4.03 o 
   6   6   5      101.08      107.32      6.42 o 
   7   6   5        6.04        5.32      5.13 o 
  -8   7   5        0.64       -0.29      1.23 o 
  -7   7   5       33.86       27.66      2.39 o 
  -6   7   5       73.71       79.73      3.52 o 
  -5   7   5       16.97       16.37      2.60 o 
  -4   7   5       72.24       64.87      2.36 o 
  -3   7   5        0.57        1.00      1.03 o 
  -2   7   5        1.01        1.33      1.11 o 
  -1   7   5       16.75       14.18      1.32 o 
   0   7   5      464.64      493.74      7.53 o 
   1   7   5        0.51        0.25      0.48 o 
   2   7   5       41.50       39.00      2.15 o 
   3   7   5       19.08       24.02      5.13 o 
   4   7   5       18.00       22.92      3.12 o 
   5   7   5       33.50       35.21      7.15 o 
   6   7   5      140.50      139.08      8.07 o 
  -7   8   5       11.83       13.52      2.10 o 
  -6   8   5      110.65      114.02      3.61 o 
  -5   8   5        2.44        3.77      1.14 o 
  -4   8   5      341.08      357.78      6.00 o 
  -3   8   5      277.47      261.56      5.67 o 
  -2   8   5       15.02       13.50      1.71 o 
  -1   8   5        6.00        3.88      1.16 o 
   0   8   5       90.69       85.68      3.33 o 
   1   8   5       10.89       12.71      1.37 o 
   2   8   5      165.86      164.19      2.08 o 
   3   8   5        2.86        6.05      2.57 o 
   4   8   5        1.39        6.78      4.77 o 
   5   8   5       28.84       28.60      4.22 o 
  -6   9   5        3.61        4.65      1.57 o 
  -5   9   5        8.36        7.59      1.51 o 
  -4   9   5       28.37       31.99      2.96 o 
  -3   9   5       43.07       38.39      2.51 o 
  -2   9   5       22.43       23.98      3.75 o 
  -1   9   5       29.16       27.14      5.23 o 
   0   9   5       57.85       58.07      2.33 o 
   1   9   5        4.40        6.50      1.34 o 
   2   9   5       95.57      110.43      5.69 o 
   3   9   5       40.67       19.80      6.05 o 
   4   9   5        1.54        4.77      2.93 o 
  -4  10   5       72.91       70.90      3.82 o 
  -3  10   5        0.33        0.12      1.14 o 
  -2  10   5        1.08        1.03      1.55 o 
  -1  10   5        6.98        7.08      1.97 o 
   0  10   5        0.60        0.43      1.15 o 
   2  10   5       24.92       24.02      3.48 o 
  -2 -11   6       66.61       72.70      2.84 o 
  -1 -11   6       18.80       16.50      2.30 o 
   0 -11   6       11.00       10.62      1.75 o 
   1 -11   6        6.53        6.97      1.81 o 
   2 -11   6        0.59       -1.09      2.47 o 
   3 -11   6        8.94        8.23      2.75 o 
   4 -11   6       13.68       16.92      3.23 o 
  -4 -10   6        3.87        3.76      2.11 o 
  -3 -10   6        7.69        4.69      4.22 o 
  -2 -10   6        1.95        2.68      1.09 o 
  -1 -10   6       19.32       22.77      1.31 o 
   0 -10   6        0.24       -0.34      1.18 o 
   1 -10   6       19.86       22.43      1.48 o 
   2 -10   6        2.28        3.08      1.91 o 
   3 -10   6        1.50        0.89      1.89 o 
   4 -10   6      286.73      310.16     16.44 o 
   5 -10   6       28.45       22.20      2.92 o 
   6 -10   6       24.06       17.94      4.85 o 
  -5  -9   6      119.76      126.22      6.42 o 
  -4  -9   6        1.40        3.14      1.59 o 
  -3  -9   6        6.67        6.36      1.47 o 
  -2  -9   6        1.88        1.03      0.92 o 
  -1  -9   6       73.69       74.06      2.86 o 
   0  -9   6       39.69       42.10      1.41 o 
   1  -9   6        5.98        5.27      0.66 o 
   2  -9   6      228.39      237.22      5.45 o 
   3  -9   6        3.58        4.35      1.93 o 
   4  -9   6      117.28      125.66     10.18 o 
   5  -9   6       13.27       12.21      2.33 o 
   6  -9   6      131.04      129.01      9.08 o 
   7  -9   6        1.23        3.09      2.29 o 
  -6  -8   6       29.66       27.14      2.20 o 
  -5  -8   6       33.91       34.56      1.91 o 
  -4  -8   6      139.91      135.00      6.06 o 
  -3  -8   6        2.13        1.10      1.74 o 
  -2  -8   6       28.28       31.15      4.77 o 
  -1  -8   6       59.33       62.28      1.89 o 
   0  -8   6     1092.49     1093.89     17.85 o 
   1  -8   6      634.13      646.40      8.02 o 
   2  -8   6       36.26       37.93      2.14 o 
   3  -8   6      147.59      147.47      4.20 o 
   4  -8   6        1.31        0.93      1.77 o 
   5  -8   6       85.48       85.49      6.24 o 
   6  -8   6      128.57      128.71      5.50 o 
   7  -8   6       85.90       88.41      9.72 o 
   8  -8   6       88.58       78.32      9.72 o 
  -7  -7   6        0.65        0.92      1.21 o 
  -6  -7   6       43.46       44.33      2.79 o 
  -5  -7   6       18.48       22.13      1.74 o 
  -4  -7   6       14.47       16.94      1.56 o 
  -3  -7   6       19.26       23.10      3.67 o 
  -2  -7   6      207.94      197.42      7.90 o 
  -1  -7   6      107.54      111.20      3.67 o 
   0  -7   6       55.28       63.60      1.60 o 
   1  -7   6        0.82        2.50      1.37 o 
   2  -7   6       28.70       25.01      1.75 o 
   3  -7   6       40.98       40.77      4.03 o 
   4  -7   6       17.85       15.64      2.19 o 
   5  -7   6       11.86        9.11      2.03 o 
   6  -7   6      222.02      210.79     12.30 o 
   7  -7   6        2.90        4.22      4.40 o 
   8  -7   6        0.05        0.18      3.67 o 
  -8  -6   6        0.00        0.46      0.91 o 
  -7  -6   6       30.62       30.28      1.56 o 
  -6  -6   6       26.92       20.53      5.32 o 
  -5  -6   6       43.16       40.43      2.59 o 
  -4  -6   6      560.70      571.95     11.33 o 
  -3  -6   6     1445.41     1387.47     24.28 o 
  -2  -6   6       41.04       43.27      3.30 o 
  -1  -6   6        2.30        1.83      1.28 o 
   0  -6   6      409.88      420.58     12.33 o 
   1  -6   6      222.39      235.17      6.06 o 
   2  -6   6      133.94      154.01      6.66 o 
   3  -6   6       43.44       36.68      7.79 o 
   4  -6   6     1431.10     1364.18     24.46 o 
   5  -6   6       37.35       35.72      2.01 o 
   6  -6   6       25.99       27.69      2.93 o 
   7  -6   6      375.61      373.30     11.40 o 
   8  -6   6       42.84       43.46      3.85 o 
   9  -6   6       83.36       75.57      8.62 o 
  -9  -5   6       15.32       15.28      1.62 o 
  -8  -5   6        0.30        0.46      1.01 o 
  -7  -5   6        3.01        3.39      1.04 o 
  -6  -5   6      187.10      181.58      3.50 o 
  -5  -5   6       71.97       68.08      2.30 o 
  -4  -5   6       11.96       12.93      1.17 o 
  -3  -5   6      156.44      149.29      3.31 o 
  -2  -5   6       37.06       40.97      2.66 o 
  -1  -5   6        0.18        0.09      1.17 o 
   0  -5   6      148.69      134.97      3.67 o 
   1  -5   6      134.91      129.07      3.49 o 
   2  -5   6      398.35      495.05     59.28 o 
   3  -5   6      245.17      250.25      4.48 o 
   4  -5   6      228.13      211.98      4.69 o 
   5  -5   6      143.92      129.46      3.05 o 
   6  -5   6       86.50       83.65      3.85 o 
   7  -5   6      304.98      313.99      9.55 o 
   8  -5   6       16.33       11.73      4.58 o 
   9  -5   6      101.22       98.69      8.99 o 
  -9  -4   6        2.15        1.56      1.17 o 
  -8  -4   6        5.28        3.19      1.41 o 
  -7  -4   6      424.79      402.37     11.31 o 
  -6  -4   6        0.04        1.11      0.97 o 
  -5  -4   6      167.03      164.31      3.18 o 
  -4  -4   6        0.14        0.37      0.92 o 
  -3  -4   6     1047.82     1003.56     16.80 o 
  -2  -4   6      197.53      185.02      4.35 o 
  -1  -4   6       46.43       31.60      3.21 o 
   0  -4   6     2303.68     2358.99     43.37 o 
   1  -4   6      290.94      292.71      5.89 o 
   2  -4   6       17.28       20.55      0.80 o 
   3  -4   6     2432.13     2694.05    113.39 o 
   4  -4   6       81.99       88.20      2.94 o 
   5  -4   6      287.79      264.55      5.23 o 
   6  -4   6      241.21      232.44      8.91 o 
   7  -4   6        7.52        7.58      0.83 o 
   8  -4   6        7.57        6.39      1.50 o 
   9  -4   6       45.18       40.09      1.64 o 
  -9  -3   6       33.26       33.08      4.03 o 
  -8  -3   6       34.34       35.63      2.84 o 
  -7  -3   6       64.61       67.56      2.53 o 
  -6  -3   6       15.66       18.11      1.86 o 
  -5  -3   6      216.59      210.32      5.45 o 
  -4  -3   6        3.34        2.38      0.91 o 
  -3  -3   6       15.62       13.85      1.04 o 
  -2  -3   6      490.69      482.61      8.15 o 
  -1  -3   6     1875.98     1847.79     32.13 o 
   0  -3   6      403.39      388.71      5.71 o 
   1  -3   6       91.86      113.44      2.94 o 
   2  -3   6      192.88      174.51     13.14 o 
   3  -3   6     6583.64     7109.55    183.31 o 
   4  -3   6      340.63      351.74      8.46 o 
   5  -3   6      103.04      104.82      2.27 o 
   6  -3   6      264.31      233.85      2.85 o 
   7  -3   6       42.53       42.72      1.71 o 
   8  -3   6       21.37       21.34      1.50 o 
   9  -3   6      793.72      774.56     11.72 o 
 -10  -2   6       15.78       12.06      1.80 o 
  -9  -2   6        2.09        0.82      2.19 o 
  -8  -2   6        3.79        6.09      2.20 o 
  -7  -2   6      173.80      179.72      4.68 o 
  -6  -2   6      147.61      129.93      3.59 o 
  -5  -2   6      542.47      522.59      9.08 o 
  -4  -2   6       16.66       24.24      1.36 o 
  -3  -2   6       34.43       37.99      1.36 o 
  -2  -2   6       15.64       19.82      1.38 o 
  -1  -2   6      678.28      638.29      9.03 o 
   0  -2   6     1897.66     1894.57     30.87 o 
   1  -2   6      131.85      117.78      3.95 o 
   2  -2   6      702.02      652.55      8.37 o 
   3  -2   6       51.78       66.23      1.83 o 
   4  -2   6      273.24      283.25      3.04 o 
   5  -2   6       29.70       30.65      1.99 o 
   6  -2   6        7.91       12.45      0.90 o 
   7  -2   6       13.05        8.88      0.81 o 
   8  -2   6       93.59       88.95      3.16 o 
   9  -2   6      277.23      274.16      5.83 o 
  10  -2   6       11.30        9.43      1.56 o 
 -10  -1   6        0.02       -0.24      1.49 o 
  -9  -1   6       37.00       40.96      2.45 o 
  -8  -1   6       46.10       44.18      5.32 o 
  -7  -1   6        3.20        1.60      1.41 o 
  -6  -1   6        4.59        4.71      1.23 o 
  -5  -1   6      413.09      397.78      6.57 o 
  -4  -1   6        0.02        0.00      0.98 o 
  -3  -1   6       26.24       26.86      2.02 o 
  -2  -1   6      116.13      144.96      2.89 o 
  -1  -1   6     6910.46     6625.91    163.62 o 
   0  -1   6     5362.63     5683.31    133.99 o 
   1  -1   6        1.23        0.04      0.55 o 
   2  -1   6      285.79      237.27      2.74 o 
   3  -1   6       33.51       30.94      0.70 o 
   4  -1   6        0.16        0.19      0.48 o 
   5  -1   6     2729.48     2747.06     44.59 o 
   6  -1   6      413.12      388.42      8.31 o 
   7  -1   6       39.28       45.43      1.57 o 
   8  -1   6       24.26       27.18      1.28 o 
   9  -1   6      201.62      201.24      4.40 o 
 -10   0   6       14.96       11.08      3.42 o 
  -9   0   6       26.18       32.24      3.08 o 
  -8   0   6      123.11      119.51      5.32 o 
  -7   0   6        4.05        6.22      1.64 o 
  -6   0   6      549.24      551.87     10.59 o 
  -5   0   6      221.51      231.20      5.29 o 
  -4   0   6      756.71      736.74     12.70 o 
  -3   0   6       69.28       60.44      4.59 o 
  -2   0   6      767.17      787.99     12.84 o 
  -1   0   6     1149.43     1141.10     16.42 o 
   0   0   6      285.72      289.22      3.65 o 
   1   0   6      605.13      618.83      6.19 o 
   2   0   6      272.51      307.31      2.69 o 
   3   0   6      115.38      128.77      1.58 o 
   4   0   6       19.26       19.74      0.63 o 
   5   0   6     2758.44     2756.30     43.54 o 
   6   0   6      196.80      178.67      2.74 o 
   7   0   6      522.60      522.94      7.08 o 
   8   0   6        0.35        0.00      0.85 o 
   9   0   6      251.79      251.53      7.67 o 
 -10   1   6       12.62       10.14      2.57 o 
  -9   1   6      154.02      148.01      6.06 o 
  -8   1   6      230.33      250.09     14.23 o 
  -7   1   6       19.02       15.02      2.11 o 
  -6   1   6      117.43      124.78      3.24 o 
  -5   1   6      505.41      481.61      8.14 o 
  -4   1   6     2154.77     2047.35     39.71 o 
  -3   1   6       91.19       83.66      2.01 o 
  -2   1   6       22.18       37.25      1.58 o 
  -1   1   6      116.91      106.85      2.85 o 
   0   1   6        5.41        6.73      0.73 o 
   1   1   6     1588.76     1428.41     17.04 o 
   2   1   6     1737.55     1737.84     19.44 o 
   3   1   6       95.19       88.75      1.60 o 
   4   1   6      193.59      192.00      2.66 o 
   5   1   6       16.54       16.02      0.94 o 
   6   1   6      162.38      157.50      2.58 o 
   7   1   6      155.61      160.34      2.26 o 
   8   1   6        0.80        0.66      0.57 o 
   9   1   6       13.73       19.62      3.12 o 
 -10   2   6       11.65       11.03      2.27 o 
  -9   2   6       30.61       33.67      3.67 o 
  -8   2   6       82.15       91.45      4.75 o 
  -7   2   6       11.86       13.66      2.24 o 
  -6   2   6       63.67       67.80      8.44 o 
  -5   2   6       12.90       12.85      1.49 o 
  -4   2   6      159.43      155.53      3.89 o 
  -3   2   6      154.82      151.83      2.92 o 
  -2   2   6      126.40      131.31      3.77 o 
  -1   2   6        0.10        0.51      0.69 o 
   0   2   6       35.53       34.90      1.16 o 
   1   2   6      912.45      828.36      9.05 o 
   2   2   6     2583.68     2491.15     31.67 o 
   3   2   6        1.96        2.13      0.50 o 
   4   2   6      193.40      189.20      5.55 o 
   5   2   6      161.65      176.00      5.38 o 
   6   2   6      138.48      119.60      2.37 o 
   7   2   6       73.52       76.86      4.40 o 
   8   2   6      120.25      124.76      5.69 o 
   9   2   6        3.23       -1.83      2.38 o 
 -10   3   6        1.31        0.37      1.81 o 
  -9   3   6        6.18        8.51      2.59 o 
  -8   3   6      258.14      288.52      7.40 o 
  -7   3   6       61.40       64.91      4.40 o 
  -6   3   6      209.22      209.90      5.06 o 
  -5   3   6       46.87       51.88      2.75 o 
  -4   3   6        8.41        7.19      2.38 o 
  -3   3   6     1022.65     1046.85     16.84 o 
  -2   3   6     3593.78     3526.56     76.25 o 
  -1   3   6        9.57        8.81      0.74 o 
   0   3   6      261.77      305.55      3.27 o 
   1   3   6      369.68      388.78      3.70 o 
   2   3   6        6.47        8.03      0.97 o 
   3   3   6      790.87      805.56     16.14 o 
   4   3   6      119.56      125.20      3.86 o 
   5   3   6       25.94       24.39      2.57 o 
   6   3   6        2.98        2.75      3.30 o 
   7   3   6      132.04      123.49      9.17 o 
   8   3   6        0.28        0.55      3.67 o 
   9   3   6       26.08       19.99      6.23 o 
  -9   4   6        2.11        4.02      2.64 o 
  -8   4   6       23.29       26.18      2.84 o 
  -7   4   6       27.36       22.78      3.76 o 
  -6   4   6      214.50      205.20      5.78 o 
  -5   4   6      132.31      128.10      4.96 o 
  -4   4   6      161.21      167.60      5.14 o 
  -3   4   6      473.90      464.62      9.67 o 
  -2   4   6     1540.41     1536.16     22.40 o 
  -1   4   6       23.27       31.47      1.23 o 
   0   4   6       34.32       35.65      1.12 o 
   1   4   6       71.19       69.27      2.54 o 
   2   4   6        0.75        0.38      0.56 o 
   3   4   6     2171.80     2141.64     44.85 o 
   4   4   6      440.00      439.71      9.67 o 
   5   4   6      126.92      117.99      5.14 o 
   6   4   6       16.39       10.63      2.57 o 
   7   4   6        6.98        3.48      4.22 o 
   8   4   6       12.52        7.33      5.13 o 
  -9   5   6        7.66       14.31      2.66 o 
  -8   5   6       25.41       34.96      3.89 o 
  -7   5   6       11.89       10.22      2.20 o 
  -6   5   6     1235.77     1212.82     33.67 o 
  -5   5   6       26.24       26.16      2.73 o 
  -4   5   6        3.45        5.06      1.13 o 
  -3   5   6      142.37      145.73      2.67 o 
  -2   5   6       28.44       22.68      1.64 o 
  -1   5   6        5.43        6.09      0.80 o 
   0   5   6      224.41      257.56      4.81 o 
   1   5   6      585.21      603.83      6.09 o 
   2   5   6       13.17       16.46      0.60 o 
   3   5   6      140.10      155.66      4.84 o 
   4   5   6        0.87       -1.49      1.49 o 
   5   5   6       17.84       16.14      4.95 o 
   6   5   6        1.72        1.65      2.38 o 
   7   5   6        0.34        4.40      2.75 o 
  -8   6   6       49.26       46.96      3.69 o 
  -7   6   6        0.04        0.46      1.81 o 
  -6   6   6      547.09      552.74     18.09 o 
  -5   6   6       10.89        8.90      1.75 o 
  -4   6   6        0.08        0.54      1.14 o 
  -3   6   6      318.12      321.98      5.21 o 
  -2   6   6        1.01        0.06      0.74 o 
  -1   6   6      771.94      807.65     14.06 o 
   0   6   6     1949.84     1977.99     33.03 o 
   1   6   6      232.91      218.17      2.87 o 
   2   6   6       17.32       19.70      0.92 o 
   3   6   6       45.11       54.35      2.66 o 
   4   6   6       64.48       69.88      4.40 o 
   5   6   6        4.83        6.42      2.75 o 
   6   6   6        1.73        1.47      4.58 o 
   7   6   6       13.22       12.28      3.67 o 
  -8   7   6       12.38       13.13      1.63 o 
  -7   7   6       79.03       81.09      5.36 o 
  -6   7   6       62.17       55.94      4.54 o 
  -5   7   6        5.61        7.70      1.33 o 
  -4   7   6       28.01       31.46      1.67 o 
  -3   7   6      126.42      124.05      2.72 o 
  -2   7   6       94.13      102.04      3.64 o 
  -1   7   6      157.04      158.66      4.99 o 
   0   7   6       35.14       48.75      1.62 o 
   1   7   6       10.16       10.50      0.82 o 
   2   7   6       49.51       54.57      1.62 o 
   3   7   6       14.90       16.19      3.48 o 
   4   7   6       13.46       13.57      5.50 o 
   5   7   6       42.11       46.03      4.95 o 
   6   7   6       18.12       22.00      4.22 o 
  -7   8   6       49.69       51.74      4.03 o 
  -6   8   6        6.29        6.09      1.52 o 
  -5   8   6        0.44        0.69      1.11 o 
  -4   8   6      279.28      268.17     11.47 o 
  -3   8   6       93.21       92.86      3.48 o 
  -2   8   6        7.03        5.06      1.44 o 
  -1   8   6      102.03      104.17      3.42 o 
   0   8   6       19.95       18.27      1.84 o 
   1   8   6      126.65       94.34      5.11 o 
   2   8   6        1.75        5.59      2.98 o 
   3   8   6       13.29       12.65      3.12 o 
   4   8   6       16.76       17.60      3.48 o 
   5   8   6       24.87       22.00      7.15 o 
  -5   9   6        0.25        0.05      1.37 o 
  -4   9   6       34.67       35.65      4.56 o 
  -3   9   6       58.43       49.88      2.78 o 
  -2   9   6        0.30        0.51      1.08 o 
  -1   9   6      102.77      120.13      2.81 o 
   0   9   6       43.60       41.44      2.38 o 
   1   9   6       11.72       14.85      5.32 o 
   2   9   6        8.31       11.54      2.14 o 
   3   9   6        1.65        0.18      2.20 o 
  -3  10   6       38.79       44.85      6.67 o 
  -2  10   6        1.40        4.74      1.98 o 
  -1  10   6       11.40       22.24      8.89 o 
   0  10   6       10.02        4.03      4.22 o 
   1  10   6       14.36       10.63      2.93 o 
  -2 -11   7        8.13        7.76      2.00 o 
  -1 -11   7       12.60       10.97      3.03 o 
   0 -11   7       23.02       19.68      2.57 o 
   1 -11   7       16.32       14.97      2.66 o 
   2 -11   7       76.69       82.37      4.62 o 
   3 -11   7       49.42       57.31      4.47 o 
   4 -11   7       10.70        8.05      2.40 o 
  -4 -10   7       38.01       16.13     13.57 o 
  -3 -10   7        0.68       -0.35      1.29 o 
  -2 -10   7       26.04       26.67      3.03 o 
  -1 -10   7        0.65       -0.30      0.97 o 
   0 -10   7        0.39        0.70      0.98 o 
   1 -10   7        1.12        0.05      1.58 o 
   2 -10   7        5.55        6.14      1.81 o 
   3 -10   7       29.60       32.38      2.71 o 
   4 -10   7       22.39       31.59      6.14 o 
   5 -10   7       57.46       66.94      5.41 o 
  -5  -9   7        8.89        3.48      2.93 o 
  -4  -9   7        6.92        3.48      2.75 o 
  -3  -9   7        2.31       -0.37      1.15 o 
  -2  -9   7      145.84      162.37      6.51 o 
  -1  -9   7      122.64      126.91      5.23 o 
   0  -9   7        2.37        1.62      1.02 o 
   1  -9   7      187.70      192.17      2.84 o 
   2  -9   7       11.10       10.80      2.19 o 
   3  -9   7       48.02       48.15      2.71 o 
   4  -9   7      238.40      233.22     18.64 o 
   5  -9   7       42.99       45.18      3.23 o 
   6  -9   7        0.39        0.68      2.33 o 
   7  -9   7       13.12       11.93      4.40 o 
  -6  -8   7        6.14        3.48      1.65 o 
  -5  -8   7       58.03       68.04      5.32 o 
  -4  -8   7       36.69       41.08      4.40 o 
  -3  -8   7      111.92      115.77      6.79 o 
  -2  -8   7      101.88      102.74      4.04 o 
  -1  -8   7       19.55       23.48      1.36 o 
   0  -8   7      126.21      119.03      5.78 o 
   1  -8   7        0.31        0.51      0.72 o 
   2  -8   7        1.73        2.06      1.58 o 
   3  -8   7       61.02       64.68      3.85 o 
   4  -8   7      600.65      576.18     34.98 o 
   5  -8   7      523.57      532.13     41.76 o 
   6  -8   7       71.38       66.51      4.29 o 
   7  -8   7      353.73      358.08     19.02 o 
  -7  -7   7        0.26        0.55      1.15 o 
  -6  -7   7       44.56       45.85      3.21 o 
  -5  -7   7       24.08       22.06      1.69 o 
  -4  -7   7       10.62       12.58      2.57 o 
  -3  -7   7        1.90        2.38      1.04 o 
  -2  -7   7      129.80      128.46      4.22 o 
  -1  -7   7      238.56      242.66      9.18 o 
   0  -7   7      127.16      142.78      5.14 o 
   1  -7   7      150.60      146.48      5.32 o 
   2  -7   7       30.39       32.04      2.58 o 
   3  -7   7        0.63        2.26      1.23 o 
   4  -7   7      123.13      124.17      5.23 o 
   5  -7   7       59.94       73.09      7.61 o 
   6  -7   7       46.54       42.74      3.47 o 
   7  -7   7       77.73       85.29      4.68 o 
   8  -7   7        4.97        4.47      2.20 o 
  -8  -6   7        0.98        0.12      1.15 o 
  -7  -6   7        9.18        8.52      1.60 o 
  -6  -6   7       69.48       70.12      2.78 o 
  -5  -6   7      157.98      150.04      3.83 o 
  -4  -6   7      185.74      176.08      4.31 o 
  -3  -6   7      133.56      124.74     11.56 o 
  -2  -6   7      213.49      217.63      5.84 o 
  -1  -6   7      158.93      147.43      4.41 o 
   0  -6   7     1029.90      980.96     23.32 o 
   1  -6   7     3966.64     3956.17    128.81 o 
   2  -6   7      132.04      151.69     16.43 o 
   3  -6   7     1439.08     1369.10     26.54 o 
   4  -6   7      665.04      641.73     27.00 o 
   5  -6   7       33.64       30.71      3.39 o 
   6  -6   7      315.01      327.16     10.32 o 
   7  -6   7      148.10      135.86      4.28 o 
   8  -6   7       43.99       44.86      3.03 o 
   9  -6   7       18.45       20.17      3.67 o 
  -8  -5   7       12.90       11.00      2.53 o 
  -7  -5   7       34.30       32.05      3.76 o 
  -6  -5   7       29.01       33.62      1.69 o 
  -5  -5   7       35.86       38.61      2.03 o 
  -4  -5   7      160.95      162.21      3.31 o 
  -3  -5   7      236.52      218.07      4.35 o 
  -2  -5   7        0.41        2.09      2.47 o 
  -1  -5   7       84.05       84.04      2.08 o 
   0  -5   7      444.65      406.66     18.23 o 
   1  -5   7     1270.09     1281.56     29.71 o 
   2  -5   7        0.42        0.62      0.73 o 
   3  -5   7      646.30      743.39     63.26 o 
   4  -5   7       81.51       68.84     10.27 o 
   5  -5   7       26.63       32.79      2.38 o 
   6  -5   7      859.03      871.23     19.19 o 
   7  -5   7      627.74      604.45     12.91 o 
   8  -5   7       31.41       30.53      2.33 o 
   9  -5   7      144.05      139.12      9.08 o 
  -9  -4   7       41.65       46.43      2.53 o 
  -8  -4   7        7.53        8.18      1.83 o 
  -7  -4   7      240.10      228.87      4.74 o 
  -6  -4   7       19.42       15.46      1.72 o 
  -5  -4   7       12.33       12.24      2.52 o 
  -4  -4   7      695.83      684.14     11.44 o 
  -3  -4   7     3321.98     3184.64     67.44 o 
  -2  -4   7       14.36       16.32      1.23 o 
  -1  -4   7       12.28       20.20      2.66 o 
   0  -4   7      389.55      386.89      5.53 o 
   1  -4   7       81.47       93.95      2.94 o 
   2  -4   7     1346.24     1392.41     44.73 o 
   3  -4   7     1059.58     1121.21     16.69 o 
   4  -4   7      892.96      889.44     22.64 o 
   5  -4   7      106.16      107.50      4.59 o 
   6  -4   7      241.89      239.83      4.61 o 
   7  -4   7       26.20       29.43      3.22 o 
   8  -4   7      188.28      179.60      3.73 o 
   9  -4   7        0.43        1.92      2.46 o 
  -9  -3   7        2.98        2.13      2.37 o 
  -8  -3   7        0.49        1.32      1.23 o 
  -7  -3   7       29.57       26.20      2.47 o 
  -6  -3   7       22.64       22.38      2.11 o 
  -5  -3   7        1.02        1.42      1.27 o 
  -4  -3   7        2.50        4.70      2.02 o 
  -3  -3   7      348.88      331.58      5.46 o 
  -2  -3   7        2.08        0.83      0.78 o 
  -1  -3   7      253.52      249.13      6.99 o 
   0  -3   7       12.84        9.40      0.97 o 
   1  -3   7        2.29        4.19      0.97 o 
   2  -3   7      859.19      878.95     17.40 o 
   3  -3   7     2768.78     2883.79     55.25 o 
   4  -3   7       16.80       17.95      1.81 o 
   5  -3   7        7.11        8.71      0.82 o 
   6  -3   7       57.52       57.66      1.55 o 
   7  -3   7      289.39      303.52      4.68 o 
   8  -3   7      262.86      235.80     20.47 o 
   9  -3   7       31.89       28.88      1.85 o 
  -9  -2   7        0.64        1.54      1.36 o 
  -8  -2   7       59.18       69.68      3.32 o 
  -7  -2   7      680.63      632.35     13.09 o 
  -6  -2   7      278.38      266.26      5.24 o 
  -5  -2   7      216.10      204.33      4.22 o 
  -4  -2   7       35.52       32.39      1.93 o 
  -3  -2   7      106.21      122.46      3.85 o 
  -2  -2   7        2.29        2.36      0.97 o 
  -1  -2   7     4944.23     4888.27    110.99 o 
   0  -2   7      541.40      568.86     10.34 o 
   1  -2   7       37.61       43.18      1.65 o 
   2  -2   7      798.84      793.33      9.73 o 
   3  -2   7      396.52      388.70      5.59 o 
   4  -2   7        2.46        1.93      0.61 o 
   5  -2   7      674.88      629.25     36.08 o 
   6  -2   7      320.15      319.22      4.59 o 
   7  -2   7       61.25       63.25      2.17 o 
   8  -2   7      287.61      295.10      5.20 o 
   9  -2   7       18.95       17.38      2.40 o 
 -10  -1   7        4.24        4.05      2.38 o 
  -9  -1   7        0.53        0.34      2.32 o 
  -8  -1   7        7.77       11.65      2.10 o 
  -7  -1   7        6.24        6.43      1.56 o 
  -6  -1   7       60.54       53.98      4.01 o 
  -5  -1   7     1453.98     1403.72     26.63 o 
  -4  -1   7      649.00      653.10     10.11 o 
  -3  -1   7     1305.56     1290.83     20.59 o 
  -2  -1   7      859.21      863.12     12.51 o 
  -1  -1   7     7282.74     7033.95    181.73 o 
   0  -1   7      377.94      390.96      5.21 o 
   1  -1   7     1250.75     1277.37     27.98 o 
   2  -1   7      913.61      964.96     11.13 o 
   3  -1   7      357.91      325.79      4.60 o 
   4  -1   7        0.42        1.92      0.70 o 
   5  -1   7     1285.36     1314.03     15.94 o 
   6  -1   7        0.01        0.29      0.65 o 
   7  -1   7       16.01       15.79      1.82 o 
   8  -1   7        0.73        0.25      1.00 o 
   9  -1   7      350.58      337.65      6.40 o 
 -10   0   7       42.84       36.35      2.84 o 
  -9   0   7       57.83       75.17      4.25 o 
  -8   0   7        9.44        5.53      1.75 o 
  -7   0   7        0.52        0.84      1.69 o 
  -6   0   7       50.55       54.06      3.02 o 
  -5   0   7      101.30      103.01      3.11 o 
  -4   0   7      156.03      162.02      5.14 o 
  -3   0   7      205.96      186.60      3.31 o 
  -2   0   7       15.10       20.85      1.42 o 
  -1   0   7        4.27        5.22      1.11 o 
   0   0   7        0.54        1.37      0.80 o 
   1   0   7      140.18      144.35      2.59 o 
   2   0   7       29.88       31.99      1.14 o 
   3   0   7      155.88      152.47      2.41 o 
   4   0   7      381.93      388.77      4.32 o 
   5   0   7      314.13      298.67      3.34 o 
   6   0   7       82.30       91.32      1.88 o 
   7   0   7       22.38       25.35      1.42 o 
   8   0   7       26.60       35.08      1.41 o 
   9   0   7      159.52      155.43      6.61 o 
 -10   1   7       12.32       11.54      3.76 o 
  -9   1   7      194.22      206.36      9.33 o 
  -8   1   7       92.29       94.02      6.24 o 
  -7   1   7      303.25      317.00      9.46 o 
  -6   1   7       90.22       80.65      3.50 o 
  -5   1   7     2377.68     2287.00     48.90 o 
  -4   1   7      557.87      500.77     11.46 o 
  -3   1   7        2.97        3.73      1.01 o 
  -2   1   7        6.20        8.19      3.12 o 
  -1   1   7      196.70      196.39      2.99 o 
   0   1   7     1017.72     1024.86     12.95 o 
   1   1   7     1702.88     1713.34     22.70 o 
   2   1   7        0.66        1.07      0.67 o 
   3   1   7      177.68      204.77      4.45 o 
   4   1   7        4.44        3.32      0.58 o 
   5   1   7      715.29      692.44      7.23 o 
   6   1   7      447.39      420.01      6.21 o 
   7   1   7        1.50        1.69      0.61 o 
   8   1   7       40.61       45.29      3.30 o 
   9   1   7        3.75        3.85      2.38 o 
  -9   2   7       14.60       13.76      2.45 o 
  -8   2   7        8.78        7.94      2.44 o 
  -7   2   7       39.69       42.53      2.66 o 
  -6   2   7        2.85        3.19      1.72 o 
  -5   2   7       18.50       15.63      2.19 o 
  -4   2   7        6.98        8.71      1.77 o 
  -3   2   7        5.92        9.17      1.17 o 
  -2   2   7      270.58      286.75      5.10 o 
  -1   2   7       53.98       45.86      1.36 o 
   0   2   7       14.01       17.99      0.92 o 
   1   2   7     1627.56     1593.30     20.51 o 
   2   2   7        0.11        0.37      0.46 o 
   3   2   7      577.94      574.89      5.88 o 
   4   2   7      271.37      269.87      6.31 o 
   5   2   7      630.54      619.12      6.01 o 
   6   2   7        7.74       11.89      1.12 o 
   7   2   7        0.32        0.37      1.83 o 
   8   2   7        3.50        7.33      2.57 o 
   9   2   7        2.94        0.73      2.20 o 
  -9   3   7       63.03       62.01     10.64 o 
  -8   3   7      334.18      320.04      8.43 o 
  -7   3   7       51.13       58.72      3.68 o 
  -6   3   7       15.07       12.24      2.26 o 
  -5   3   7        8.42        7.58      2.07 o 
  -4   3   7      224.04      230.49      6.89 o 
  -3   3   7       98.78      113.09      3.95 o 
  -2   3   7      128.99      121.56      3.36 o 
  -1   3   7      708.75      718.30      8.99 o 
   0   3   7      129.42      127.44      4.72 o 
   1   3   7       22.28       25.29      1.94 o 
   2   3   7     1020.03      974.06     10.60 o 
   3   3   7      115.30      113.69      2.33 o 
   4   3   7      645.59      648.33      8.79 o 
   5   3   7       60.27       60.16      2.59 o 
   6   3   7       86.25       75.39      6.97 o 
   7   3   7        1.02        1.10      2.20 o 
   8   3   7        2.47        3.85      2.57 o 
  -9   4   7        1.26        2.90      2.14 o 
  -8   4   7        0.16        2.51      2.50 o 
  -7   4   7       45.60       45.28      3.05 o 
  -6   4   7       41.34       44.64      2.79 o 
  -5   4   7       70.20       85.18      3.24 o 
  -4   4   7      381.39      379.43      7.22 o 
  -3   4   7      202.34      197.64      7.36 o 
  -2   4   7       21.42       20.00      1.43 o 
  -1   4   7       38.06       40.67      3.08 o 
   0   4   7      101.54      103.03      1.72 o 
   1   4   7      198.84      212.62      3.25 o 
   2   4   7      339.10      338.65      6.11 o 
   3   4   7       12.14       13.40      0.50 o 
   4   4   7       23.02       20.36      2.38 o 
   5   4   7       17.45       15.58      2.75 o 
   6   4   7       25.18       22.92      5.50 o 
   7   4   7       39.69       53.18      7.52 o 
   8   4   7       30.35       37.41      4.22 o 
  -9   5   7        4.49        2.66      2.20 o 
  -8   5   7        5.04        8.30      2.53 o 
  -7   5   7      101.60       88.21      4.22 o 
  -6   5   7      357.16      343.63      9.96 o 
  -5   5   7        0.62        1.09      1.77 o 
  -4   5   7      104.54      109.58      4.79 o 
  -3   5   7       10.33       12.01      1.19 o 
  -2   5   7      607.56      586.85      8.38 o 
  -1   5   7        2.05        1.30      0.77 o 
   0   5   7      503.12      517.13      6.87 o 
   1   5   7        0.06        0.37      0.55 o 
   2   5   7      137.06      131.95      1.95 o 
   3   5   7        1.02        1.92      1.62 o 
   4   5   7       14.33       14.69      2.50 o 
   5   5   7        3.44        3.67      2.38 o 
   6   5   7       37.69       56.11      4.40 o 
   7   5   7       64.45       62.54      5.32 o 
  -8   6   7        3.30        1.09      2.14 o 
  -7   6   7        4.51        0.58      3.17 o 
  -6   6   7       42.54       39.75      2.23 o 
  -5   6   7       12.71       10.44      1.78 o 
  -4   6   7       53.64       60.89      2.86 o 
  -3   6   7        5.85        6.00      1.96 o 
  -2   6   7      151.19      156.98      3.24 o 
  -1   6   7       46.05       56.02      3.18 o 
   0   6   7      107.61      109.89      2.46 o 
   1   6   7       14.70        9.78      4.31 o 
   2   6   7       33.76       31.70      1.91 o 
   3   6   7      138.62      152.39      4.61 o 
   4   6   7      492.28      486.29     11.05 o 
   5   6   7       31.91       35.39      7.15 o 
   6   6   7       59.98       62.72      5.50 o 
  -7   7   7        2.48        0.94      1.79 o 
  -6   7   7      225.74      234.02      5.05 o 
  -5   7   7      140.45      136.31      3.73 o 
  -4   7   7        0.10       -1.08      1.08 o 
  -3   7   7       64.43       66.95      2.94 o 
  -2   7   7       90.98       87.54      2.66 o 
  -1   7   7        0.00        0.07      1.13 o 
   0   7   7      184.85      172.54      3.23 o 
   1   7   7       11.68        9.97      1.36 o 
   2   7   7       21.74       19.72      4.13 o 
   3   7   7       33.07       35.05      5.41 o 
   4   7   7       92.47      113.92     11.01 o 
   5   7   7        9.41       11.55      3.67 o 
  -6   8   7        5.67        7.61      1.64 o 
  -5   8   7        9.00       10.56      1.95 o 
  -4   8   7       93.24      100.81      3.79 o 
  -3   8   7       21.79       23.67      3.20 o 
  -2   8   7       39.45       44.80      3.20 o 
  -1   8   7       11.63       13.88      2.74 o 
   0   8   7      658.75      638.60     10.05 o 
   1   8   7      119.09      110.77      4.04 o 
   2   8   7       60.39       60.89      3.85 o 
   3   8   7       12.73        6.69      2.07 o 
   4   8   7        0.08       -0.18      2.38 o 
  -5   9   7        0.20        0.10      1.45 o 
  -4   9   7        0.10       -1.08      1.24 o 
  -3   9   7       11.00        8.26      1.60 o 
  -2   9   7        5.84        2.64      1.58 o 
  -1   9   7       35.75       35.23      3.01 o 
   0   9   7       84.07       90.77      4.07 o 
   1   9   7        4.21        5.32      2.75 o 
   2   9   7        1.84        1.36      1.75 o 
  -2 -11   8        4.86        7.27      2.84 o 
  -1 -11   8       38.39       40.65      7.52 o 
   0 -11   8        3.31        3.83      2.03 o 
   1 -11   8       30.91       35.07      2.79 o 
   2 -11   8      187.96      196.71      8.72 o 
   3 -11   8        5.54        6.62      2.48 o 
  -4 -10   8       18.16       12.47      4.03 o 
  -3 -10   8       35.38       36.12      3.30 o 
  -2 -10   8       23.67       12.31      9.90 o 
  -1 -10   8        0.93        1.18      1.15 o 
   0 -10   8        9.95        8.00      1.66 o 
   1 -10   8       23.93       21.38      2.59 o 
   2 -10   8      344.28      338.31      9.55 o 
   3 -10   8      127.35      126.24      4.72 o 
   4 -10   8       23.62       24.94      3.39 o 
   5 -10   8       21.44       26.46      3.10 o 
  -5  -9   8        3.39        3.12      3.12 o 
  -4  -9   8        2.69        4.22      3.12 o 
  -3  -9   8       67.24       83.19      5.59 o 
  -2  -9   8      167.31      160.89      3.76 o 
  -1  -9   8       93.19      109.03      4.68 o 
   0  -9   8       50.86       56.24      3.21 o 
   1  -9   8       19.47       20.43      2.19 o 
   2  -9   8        0.92        0.73      1.64 o 
   3  -9   8       19.15       19.83      2.94 o 
   4  -9   8       73.42       77.62      6.05 o 
   5  -9   8       93.62       95.58     11.56 o 
   6  -9   8       29.40       36.90      5.96 o 
  -6  -8   8        0.52        0.24      1.39 o 
  -5  -8   8        1.04        1.63      1.44 o 
  -4  -8   8        7.60        6.23      1.83 o 
  -3  -8   8       44.83       43.65      3.12 o 
  -2  -8   8       39.67       46.95      5.50 o 
  -1  -8   8      232.57      252.33      7.90 o 
   0  -8   8       12.42       11.73      4.03 o 
   1  -8   8      282.90      285.20      4.45 o 
   2  -8   8       20.19       27.06      4.39 o 
   3  -8   8       10.22       11.76      2.02 o 
   4  -8   8      400.14      403.92     28.77 o 
   5  -8   8       45.88       37.17      6.33 o 
   6  -8   8        3.55        4.22      1.94 o 
   7  -8   8       16.23       11.11      2.40 o 
  -7  -7   8       61.98       61.75      4.40 o 
  -6  -7   8      292.77      284.41      9.73 o 
  -5  -7   8      240.25      239.65      5.94 o 
  -4  -7   8        8.96        8.17      1.30 o 
  -3  -7   8       69.47       67.61      2.92 o 
  -2  -7   8        5.12        2.93      2.93 o 
  -1  -7   8        2.05        1.47      1.65 o 
   0  -7   8      227.22      207.73      6.24 o 
   1  -7   8       16.20       14.85      4.03 o 
   2  -7   8      360.07      424.49     12.56 o 
   3  -7   8        3.46        4.48      1.36 o 
   4  -7   8       35.40       39.38      2.45 o 
   5  -7   8        9.45       10.38      2.40 o 
   6  -7   8       91.34       95.76      8.71 o 
   7  -7   8        0.07        0.86      2.02 o 
   8  -7   8       34.14       33.81      3.58 o 
  -8  -6   8       10.22        8.62      1.86 o 
  -7  -6   8       58.33       55.66      2.85 o 
  -6  -6   8       47.47       45.74      2.69 o 
  -5  -6   8      190.26      182.72      4.22 o 
  -4  -6   8       16.34       18.78      2.53 o 
  -3  -6   8       74.52       81.96      7.06 o 
  -2  -6   8        9.16        9.40      1.47 o 
  -1  -6   8        0.65        2.80      1.65 o 
   0  -6   8     2298.64     2255.47     63.04 o 
   1  -6   8      366.81      396.36     10.30 o 
   2  -6   8       78.83       81.75      1.92 o 
   3  -6   8       84.58       64.43     37.06 o 
   4  -6   8       76.75       71.66      3.03 o 
   5  -6   8      165.13      166.87      8.72 o 
   6  -6   8      237.20      236.23     12.58 o 
   7  -6   8      342.51      340.84      7.66 o 
   8  -6   8       22.45       23.02      2.97 o 
  -8  -5   8        0.03       -0.45      1.47 o 
  -7  -5   8        8.87        7.21      1.77 o 
  -6  -5   8       18.41       20.17      2.57 o 
  -5  -5   8        0.01        1.37      1.17 o 
  -4  -5   8       12.53       10.35      1.30 o 
  -3  -5   8       61.00       68.01      2.78 o 
  -2  -5   8      576.31      585.76     11.79 o 
  -1  -5   8       99.40       95.53      2.92 o 
   0  -5   8       16.28       32.30      3.30 o 
   1  -5   8        0.31        1.47      1.65 o 
   2  -5   8        0.21        0.49      0.66 o 
   3  -5   8       20.44       25.79      1.01 o 
   4  -5   8       91.53       93.77      4.77 o 
   5  -5   8       87.48       84.74      3.67 o 
   6  -5   8       85.59       79.30      3.78 o 
   7  -5   8       33.69       32.10      2.27 o 
   8  -5   8        0.46        3.92      3.76 o 
   9  -5   8       10.44       14.35      2.66 o 
  -9  -4   8      122.73      106.08      3.81 o 
  -8  -4   8        0.32       -0.77      1.23 o 
  -7  -4   8        2.60        4.16      1.69 o 
  -6  -4   8       15.47       17.34      1.62 o 
  -5  -4   8       99.59       98.70      4.28 o 
  -4  -4   8      642.15      602.91     11.98 o 
  -3  -4   8     2335.47     2204.64     43.03 o 
  -2  -4   8       52.28       55.51      1.95 o 
  -1  -4   8      126.22      146.35      3.39 o 
   0  -4   8      424.24      387.44      6.76 o 
   1  -4   8     1241.97     1196.14     19.36 o 
   2  -4   8       13.61       18.56      1.34 o 
   3  -4   8        3.24        3.82      1.02 o 
   4  -4   8     1546.81     1502.96     21.63 o 
   5  -4   8       20.99       22.02      1.56 o 
   6  -4   8       45.43       47.65      2.78 o 
   7  -4   8      509.16      526.62     12.79 o 
   8  -4   8        8.19       11.67      1.63 o 
   9  -4   8       20.82       23.47      4.95 o 
  -9  -3   8       22.21       15.02      2.66 o 
  -8  -3   8        6.17        5.74      2.53 o 
  -7  -3   8       12.51       12.96      2.07 o 
  -6  -3   8       31.91       29.85      2.93 o 
  -5  -3   8      326.74      320.88      5.78 o 
  -4  -3   8       81.41       84.52      5.78 o 
  -3  -3   8      214.04      221.44      5.00 o 
  -2  -3   8        4.06        2.70      1.38 o 
  -1  -3   8       33.56       40.64      3.48 o 
   0  -3   8        0.16       11.11      6.97 o 
   1  -3   8      250.16      236.68      4.25 o 
   2  -3   8      749.22      739.12     10.02 o 
   3  -3   8      100.77      104.66      2.32 o 
   4  -3   8       86.51       77.15      2.57 o 
   5  -3   8      120.76      117.21      7.62 o 
   6  -3   8      497.55      507.77      6.72 o 
   7  -3   8      585.83      580.79      7.71 o 
   8  -3   8        6.66        9.64      1.33 o 
   9  -3   8      125.85      119.26      3.94 o 
  -9  -2   8        1.72       -1.35      1.86 o 
  -8  -2   8       12.49        7.57      1.74 o 
  -7  -2   8      407.09      412.72     18.66 o 
  -6  -2   8        1.87        3.89      1.72 o 
  -5  -2   8      526.75      481.27     10.13 o 
  -4  -2   8      196.33      195.36      4.75 o 
  -3  -2   8      892.05      884.44     14.98 o 
  -2  -2   8      335.47      313.47      5.72 o 
  -1  -2   8      276.62      253.84      3.97 o 
   0  -2   8      955.15      924.18     13.37 o 
   1  -2   8      436.93      456.41      5.21 o 
   2  -2   8      431.29      415.47      5.25 o 
   3  -2   8     2863.01     2980.40     57.68 o 
   4  -2   8        0.76        0.84      0.88 o 
   5  -2   8      108.59      107.71      2.97 o 
   6  -2   8       18.75       20.33      1.13 o 
   7  -2   8        0.03        0.32      0.78 o 
   8  -2   8       34.19       37.29      1.48 o 
   9  -2   8       89.86       91.06      2.61 o 
  -9  -1   8       17.93       11.29      2.01 o 
  -8  -1   8       14.62       16.97      2.01 o 
  -7  -1   8      110.10      102.52      4.58 o 
  -6  -1   8       53.07       57.11      2.53 o 
  -5  -1   8       62.76       70.40      2.79 o 
  -4  -1   8      352.18      318.88      6.57 o 
  -3  -1   8      500.27      462.12      7.62 o 
  -2  -1   8       32.06       37.52      2.02 o 
  -1  -1   8      956.82      914.62     27.63 o 
   0  -1   8        0.52        2.29      0.78 o 
   1  -1   8      288.31      263.26      3.72 o 
   2  -1   8      309.92      292.28      3.82 o 
   3  -1   8     6026.45     6225.01    159.96 o 
   4  -1   8      222.71      233.71      3.43 o 
   5  -1   8        2.57        1.98      0.57 o 
   6  -1   8       71.17       70.87      1.44 o 
   7  -1   8       42.10       37.84      1.34 o 
   8  -1   8      101.60       88.06      1.98 o 
   9  -1   8      427.59      431.40      6.31 o 
  -9   0   8       22.09       14.50      2.80 o 
  -8   0   8        1.98       -0.09      1.30 o 
  -7   0   8       35.33       43.91      5.04 o 
  -6   0   8      166.28      153.14      4.15 o 
  -5   0   8      547.83      528.72      9.44 o 
  -4   0   8        4.65        3.97      1.28 o 
  -3   0   8      502.90      499.48      9.03 o 
  -2   0   8      110.80      118.13      2.60 o 
  -1   0   8     1439.57     1453.38     23.79 o 
   0   0   8      244.97      232.02      3.98 o 
   1   0   8      145.58      144.13      1.87 o 
   2   0   8      126.89      110.63      3.23 o 
   3   0   8      830.08      815.61     10.59 o 
   4   0   8       90.79       86.40      2.11 o 
   5   0   8      228.64      221.56      3.45 o 
   6   0   8       61.75       56.62      3.66 o 
   7   0   8        0.01       -0.17      0.58 o 
   8   0   8      126.76      116.36      2.82 o 
   9   0   8      219.09      228.91      8.63 o 
  -9   1   8       35.91       31.25      3.58 o 
  -8   1   8       24.82       22.36      2.45 o 
  -7   1   8        3.30        2.44      1.75 o 
  -6   1   8        8.43       11.08      1.75 o 
  -5   1   8      650.35      631.31     11.47 o 
  -4   1   8      737.15      727.88     12.33 o 
  -3   1   8        0.09        1.47      1.04 o 
  -2   1   8     1082.06     1095.13     20.50 o 
  -1   1   8     2101.46     1979.16     34.76 o 
   0   1   8     4077.31     4061.65     72.80 o 
   1   1   8      165.78      164.50      2.65 o 
   2   1   8       75.15       80.33      1.48 o 
   3   1   8        6.48        9.61      0.82 o 
   4   1   8        0.93        1.01      0.58 o 
   5   1   8     1021.33     1032.93     12.63 o 
   6   1   8      162.40      160.44      3.47 o 
   7   1   8        8.77       10.55      0.98 o 
   8   1   8        5.89        5.50      2.20 o 
   9   1   8       59.64       66.21      4.95 o 
  -9   2   8       62.79       89.47      7.18 o 
  -8   2   8       25.23       37.66      5.32 o 
  -7   2   8       77.53       86.71      3.75 o 
  -6   2   8       29.89       29.52      2.27 o 
  -5   2   8       84.44       90.47      3.37 o 
  -4   2   8      267.00      246.03      5.19 o 
  -3   2   8        0.10       -0.28      1.56 o 
  -2   2   8        8.15        7.90      2.01 o 
  -1   2   8      492.46      470.79      6.22 o 
   0   2   8        1.35        1.52      0.76 o 
   1   2   8       27.37       27.72      1.33 o 
   2   2   8       15.78       16.21      2.65 o 
   3   2   8       15.29       18.28      1.27 o 
   4   2   8      342.63      353.26      4.48 o 
   5   2   8     1155.83     1196.97     25.18 o 
   6   2   8      236.59      228.18      7.42 o 
   7   2   8      108.96      103.29      4.95 o 
   8   2   8        2.01        3.67      2.38 o 
  -9   3   8       97.37      103.49      4.85 o 
  -8   3   8      212.83      236.47     11.03 o 
  -7   3   8       64.51       69.33      3.49 o 
  -6   3   8      106.52      117.49      4.68 o 
  -5   3   8      895.81      883.70     16.78 o 
  -4   3   8      901.01      881.66     19.99 o 
  -3   3   8      163.05      172.86      7.99 o 
  -2   3   8       26.21       27.24      2.96 o 
  -1   3   8      540.21      500.87      7.33 o 
   0   3   8      252.30      244.29      3.14 o 
   1   3   8     1626.31     1551.25     21.53 o 
   2   3   8       40.15       39.65      1.24 o 
   3   3   8        0.25        0.58      0.51 o 
   4   3   8       42.50       36.70      2.05 o 
   5   3   8       37.77       38.62      5.32 o 
   6   3   8       48.92       57.03      3.85 o 
   7   3   8       36.74       39.06      3.85 o 
   8   3   8        1.86        0.37      2.20 o 
  -9   4   8        3.93        2.93      2.20 o 
  -8   4   8       19.41       19.30      2.91 o 
  -7   4   8        0.01       -1.02      2.17 o 
  -6   4   8        7.68        4.40      1.81 o 
  -5   4   8       14.71       14.83      2.14 o 
  -4   4   8       30.85       34.61      2.27 o 
  -3   4   8      162.13      165.63      3.36 o 
  -2   4   8       30.10       30.74      1.44 o 
  -1   4   8      145.31      141.15      3.80 o 
   0   4   8        6.87        6.74      0.95 o 
   1   4   8      609.01      614.39      8.94 o 
   2   4   8      116.60      120.87      2.07 o 
   3   4   8       19.14       17.15      0.79 o 
   4   4   8        2.80        4.26      2.38 o 
   5   4   8        8.02        6.42      1.81 o 
   6   4   8       22.36       21.45      5.87 o 
   7   4   8       75.61       83.45      5.50 o 
  -8   5   8      212.56      222.87      8.78 o 
  -7   5   8       30.18       33.99      3.70 o 
  -6   5   8        0.21        0.46      1.69 o 
  -5   5   8        5.67        3.60      2.19 o 
  -4   5   8       19.21       20.19      1.73 o 
  -3   5   8      161.29      164.78      7.51 o 
  -2   5   8      596.25      597.61     15.24 o 
  -1   5   8        3.67        5.12      1.05 o 
   0   5   8        0.02        0.10      0.91 o 
   1   5   8       76.28       77.07      1.89 o 
   2   5   8      154.06      165.76      2.40 o 
   3   5   8       44.25       42.37      2.51 o 
   4   5   8        0.00        1.08      1.89 o 
   5   5   8       20.46       22.92      3.48 o 
   6   5   8        7.28        1.83      2.57 o 
   7   5   8       58.61       61.07      9.17 o 
  -8   6   8        5.62        5.07      3.02 o 
  -7   6   8       23.08       26.15      3.04 o 
  -6   6   8      124.61      134.92      3.76 o 
  -5   6   8      230.31      245.57      7.82 o 
  -4   6   8        0.11        2.13      1.33 o 
  -3   6   8      130.34      136.72      3.98 o 
  -2   6   8      140.43      147.95      3.00 o 
  -1   6   8       12.68       11.79      1.14 o 
   0   6   8      113.59      110.64      2.16 o 
   1   6   8      121.05      121.81      2.28 o 
   2   6   8        0.48        1.52      0.71 o 
   3   6   8      303.41      320.37     11.63 o 
   4   6   8       97.51      100.87      4.47 o 
   5   6   8       33.93       34.47      4.40 o 
   6   6   8       13.77       18.52      3.85 o 
  -7   7   8        3.20        1.32      1.37 o 
  -6   7   8      224.07      211.04      5.86 o 
  -5   7   8        1.21        1.71      1.49 o 
  -4   7   8        6.25        7.65      1.67 o 
  -3   7   8      146.09      150.27      3.80 o 
  -2   7   8        0.22       -0.91      1.23 o 
  -1   7   8        2.40        1.78      1.14 o 
   0   7   8        0.61        0.43      1.20 o 
   1   7   8      198.54      201.15      3.93 o 
   2   7   8        0.22        0.70      0.90 o 
   3   7   8      206.38      236.54     11.57 o 
   4   7   8       13.46        9.36      2.40 o 
   5   7   8        9.51        7.33      5.87 o 
  -6   8   8       98.27       91.41      3.41 o 
  -5   8   8       16.31       15.89      2.60 o 
  -4   8   8       22.31       20.86      2.58 o 
  -3   8   8       95.65      104.52      4.07 o 
  -2   8   8        0.32       -0.29      1.17 o 
  -1   8   8      122.17      130.31      4.59 o 
   0   8   8      236.81      216.18      5.35 o 
   1   8   8       22.08       24.27      2.11 o 
   2   8   8        6.40        1.83      2.57 o 
   3   8   8        0.07        0.55      3.30 o 
  -4   9   8        1.49       -0.69      1.70 o 
  -3   9   8       67.57       69.25      3.04 o 
  -2   9   8        8.72        6.54      1.41 o 
  -1   9   8       49.99       56.51      2.54 o 
   0   9   8        0.47       -0.46      1.11 o 
   1   9   8        0.01        0.37      2.38 o 
  -1 -11   9        6.17        6.88      3.30 o 
   0 -11   9       37.54       28.93      3.23 o 
   1 -11   9        3.56        4.60      3.42 o 
   2 -11   9        0.48        1.83      2.40 o 
  -3 -10   9        5.34        5.50      2.38 o 
  -2 -10   9       36.16       29.89      5.68 o 
  -1 -10   9       21.82       19.59      2.69 o 
   0 -10   9       12.16       10.79      1.46 o 
   1 -10   9       40.18       29.64      3.25 o 
   2 -10   9        1.72        2.41      1.88 o 
   3 -10   9       55.44       56.60      4.86 o 
   4 -10   9       32.08       30.21      3.72 o 
   5 -10   9        0.02        0.11      3.03 o 
  -5  -9   9       29.25       42.54      5.50 o 
  -4  -9   9       76.61       74.65      4.22 o 
  -3  -9   9       81.89       77.77      4.40 o 
  -2  -9   9        9.78        8.25      4.03 o 
  -1  -9   9      101.35      112.44      4.22 o 
   0  -9   9       40.44       44.54      2.38 o 
   1  -9   9       44.27       48.23      2.05 o 
   2  -9   9      293.64      298.49     15.34 o 
   3  -9   9      105.72       99.99      6.88 o 
   4  -9   9        0.12       -0.23      1.62 o 
   5  -9   9      217.00      214.21     13.22 o 
   6  -9   9       12.01       10.92      2.45 o 
  -6  -8   9       15.19       17.01      3.04 o 
  -5  -8   9       17.29       15.39      2.19 o 
  -4  -8   9        6.21        5.68      1.43 o 
  -3  -8   9       46.80       37.41      3.12 o 
  -2  -8   9        8.64       12.28      2.57 o 
  -1  -8   9       53.59       55.20      6.60 o 
   0  -8   9       10.12        8.43      2.38 o 
   1  -8   9       79.90       82.91      4.59 o 
   2  -8   9      311.72      382.95     42.08 o 
   3  -8   9       55.15       66.09      5.23 o 
   4  -8   9        1.96        1.93      2.03 o 
   5  -8   9       98.74       96.89      4.79 o 
   6  -8   9       20.77       23.35      3.39 o 
   7  -8   9       28.81       39.61      9.17 o 
  -7  -7   9        8.48        7.79      2.00 o 
  -6  -7   9        6.25        4.50      1.72 o 
  -5  -7   9        3.17        2.47      1.30 o 
  -4  -7   9       62.78       60.35      2.46 o 
  -3  -7   9       38.16       47.19      4.49 o 
  -2  -7   9      307.98      309.23      6.30 o 
  -1  -7   9      434.72      450.86     16.56 o 
   0  -7   9       39.58       36.31      2.93 o 
   1  -7   9      266.93      281.45      8.08 o 
   2  -7   9       12.60        7.62      5.78 o 
   3  -7   9        6.42        5.68      1.91 o 
   4  -7   9      244.79      254.65      6.61 o 
   5  -7   9       49.91       49.49      3.48 o 
   6  -7   9        6.00        5.28      1.88 o 
   7  -7   9       15.65       11.75      2.14 o 
  -7  -6   9       19.68       28.06      2.47 o 
  -6  -6   9       21.17       25.59      3.85 o 
  -5  -6   9        7.54        8.53      1.56 o 
  -4  -6   9        0.04        0.76      1.41 o 
  -3  -6   9      173.71      170.13      4.77 o 
  -2  -6   9      254.54      279.75      7.79 o 
  -1  -6   9      181.48      193.52      4.82 o 
   0  -6   9      109.58       90.10      6.61 o 
   1  -6   9        3.57        5.13      3.30 o 
   2  -6   9      214.03      146.52     38.93 o 
   3  -6   9      305.64      328.64     11.58 o 
   4  -6   9      845.02      832.39     20.94 o 
   5  -6   9     1203.54     1196.85     69.06 o 
   6  -6   9      100.67      105.52      4.44 o 
   7  -6   9      328.49      329.43     20.58 o 
   8  -6   9      111.34      111.41      4.77 o 
  -8  -5   9        3.97        3.65      2.58 o 
  -7  -5   9       10.55        7.70      1.93 o 
  -6  -5   9      236.75      233.40      6.52 o 
  -5  -5   9      273.83      256.55      8.63 o 
  -4  -5   9        9.37        8.45      1.36 o 
  -3  -5   9      101.22       97.46      5.60 o 
  -2  -5   9        2.61        1.19      1.04 o 
  -1  -5   9      149.24      143.86      3.95 o 
   0  -5   9      498.90      532.45     11.42 o 
   1  -5   9      171.24      174.80      5.69 o 
   2  -5   9      334.43      334.13      6.25 o 
   3  -5   9       49.09       50.42      3.67 o 
   4  -5   9      658.51      668.86     14.31 o 
   5  -5   9       48.59       50.95      2.40 o 
   6  -5   9      191.73      195.40      7.16 o 
   7  -5   9       37.73       40.85      3.76 o 
   8  -5   9       60.76       59.18      2.92 o 
  -8  -4   9        6.53        3.34      1.49 o 
  -7  -4   9       14.19       25.23      6.14 o 
  -6  -4   9      171.86      163.90      4.41 o 
  -5  -4   9       92.21       93.65      5.50 o 
  -4  -4   9       91.52       94.30      2.72 o 
  -3  -4   9      166.62      157.89      6.52 o 
  -2  -4   9      230.29      234.17      4.96 o 
  -1  -4   9      165.25      165.51      3.76 o 
   0  -4   9     1941.34     1902.25     34.67 o 
   1  -4   9     4103.59     4029.72     98.10 o 
   2  -4   9      177.80      193.47      4.03 o 
   3  -4   9     2658.16     2622.27     51.51 o 
   4  -4   9      277.31      279.67      4.50 o 
   5  -4   9      235.46      231.97      9.37 o 
   6  -4   9      761.46      762.70     13.36 o 
   7  -4   9       43.22       39.67      3.69 o 
   8  -4   9        5.05        5.36      2.38 o 
  -9  -3   9       98.63      108.11      5.33 o 
  -8  -3   9       12.48        8.49      2.10 o 
  -7  -3   9        7.54        7.92      1.69 o 
  -6  -3   9       71.80       68.02      3.25 o 
  -5  -3   9      348.50      344.05      6.63 o 
  -4  -3   9      197.57      202.25      5.20 o 
  -3  -3   9      363.51      364.70      8.34 o 
  -2  -3   9       82.85       86.66      4.02 o 
  -1  -3   9      453.50      455.22      7.97 o 
   0  -3   9      783.72      748.31     11.37 o 
   1  -3   9     3433.52     3431.81     74.66 o 
   2  -3   9       94.92      103.28      1.91 o 
   3  -3   9      664.38      662.04      9.26 o 
   4  -3   9       32.63       29.00      2.02 o 
   5  -3   9      107.59      113.17      2.01 o 
   6  -3   9      712.96      714.16     13.15 o 
   7  -3   9      317.40      322.21      4.94 o 
   8  -3   9       31.52       31.96      1.70 o 
   9  -3   9       67.15       71.46      2.93 o 
  -9  -2   9       67.45       73.29      6.14 o 
  -8  -2   9        3.66        5.37      2.07 o 
  -7  -2   9      437.70      427.75     12.42 o 
  -6  -2   9        4.10        7.80      1.93 o 
  -5  -2   9       99.50      100.52      3.24 o 
  -4  -2   9      389.96      366.35      9.95 o 
  -3  -2   9     5444.56     5047.14    127.31 o 
  -2  -2   9        4.63        3.30      1.17 o 
  -1  -2   9       32.59       27.42      1.43 o 
   0  -2   9       49.84       52.67      2.66 o 
   1  -2   9      109.01      101.19      2.57 o 
   2  -2   9      543.49      547.38      8.06 o 
   3  -2   9      855.21      858.19     13.38 o 
   4  -2   9      385.16      380.72      7.08 o 
   5  -2   9      100.19      104.00      1.83 o 
   6  -2   9       52.09       51.84      1.44 o 
   7  -2   9       11.50       16.38      1.40 o 
   8  -2   9       34.92       34.03      2.70 o 
   9  -2   9        0.79        0.37      1.14 o 
  -9  -1   9        2.75        0.10      2.71 o 
  -8  -1   9       11.63        7.43      2.30 o 
  -7  -1   9        0.03       -0.81      1.62 o 
  -6  -1   9        5.07        4.86      1.93 o 
  -5  -1   9        8.11        8.98      1.93 o 
  -4  -1   9      429.38      410.68      8.81 o 
  -3  -1   9      379.58      365.62      7.09 o 
  -2  -1   9      207.57      206.74      5.97 o 
  -1  -1   9      143.74      150.56      3.42 o 
   0  -1   9        3.13        0.76      0.94 o 
   1  -1   9      219.67      227.18      2.82 o 
   2  -1   9     1645.65     1568.74     20.79 o 
   3  -1   9     1264.35     1211.81     21.71 o 
   4  -1   9       25.46       28.14      1.93 o 
   5  -1   9       75.33       76.15      1.35 o 
   6  -1   9       45.80       47.28      1.44 o 
   7  -1   9      280.69      297.42      5.01 o 
   8  -1   9      123.44      133.54      2.92 o 
   9  -1   9        0.90        3.12      2.02 o 
  -9   0   9       33.10       32.30      3.53 o 
  -8   0   9       41.65       52.31      2.97 o 
  -7   0   9     1003.07      947.37     22.34 o 
  -6   0   9       87.29       81.88      3.44 o 
  -5   0   9      204.28      205.99      5.59 o 
  -4   0   9      167.87      161.05      3.96 o 
  -3   0   9       23.80       23.17      3.05 o 
  -2   0   9       51.82       51.05      3.24 o 
  -1   0   9     1483.21     1478.97     26.23 o 
   0   0   9       77.87       78.04      4.94 o 
   1   0   9      215.05      223.08      2.79 o 
   2   0   9      327.13      301.92      4.27 o 
   3   0   9       90.97       89.26      1.79 o 
   4   0   9        0.26        0.86      0.80 o 
   5   0   9      153.00      144.87      1.93 o 
   6   0   9       74.71       84.78      2.17 o 
   7   0   9       67.96       70.20      1.76 o 
   8   0   9      171.97      159.80      8.23 o 
  -9   1   9       11.74       12.55      4.27 o 
  -8   1   9        0.47        0.30      2.71 o 
  -7   1   9      110.12      110.25      4.33 o 
  -6   1   9        1.46        1.23      1.49 o 
  -5   1   9      211.33      197.09      5.73 o 
  -4   1   9      347.23      336.06      6.37 o 
  -3   1   9      640.44      640.50     12.00 o 
  -2   1   9      236.31      236.91      4.35 o 
  -1   1   9     4449.18     4281.82    101.32 o 
   0   1   9       22.35       28.06      1.73 o 
   1   1   9       25.08       28.24      0.96 o 
   2   1   9      197.27      201.29      2.81 o 
   3   1   9      192.73      183.01      2.95 o 
   4   1   9        2.53        2.31      0.77 o 
   5   1   9      517.22      497.69      5.91 o 
   6   1   9        1.54        1.09      0.59 o 
   7   1   9        5.96        4.47      0.62 o 
   8   1   9        3.49        7.52      2.57 o 
  -9   2   9       27.11       30.59      3.23 o 
  -8   2   9       18.57       16.05      2.84 o 
  -7   2   9        3.58        0.99      3.04 o 
  -6   2   9        0.12        1.84      3.21 o 
  -5   2   9        0.60        3.10      1.62 o 
  -4   2   9       27.46       31.97      2.14 o 
  -3   2   9      212.74      209.50      5.97 o 
  -2   2   9       11.02       11.98      1.60 o 
  -1   2   9      215.18      222.75      4.50 o 
   0   2   9      453.69      470.06      5.82 o 
   1   2   9        7.39        8.65      0.75 o 
   2   2   9      402.72      418.63      8.45 o 
   3   2   9        0.53        0.85      0.47 o 
   4   2   9      175.98      181.23      4.77 o 
   5   2   9       89.09       93.80      1.84 o 
   6   2   9       28.87       31.82      0.99 o 
   7   2   9        1.36       -0.92      2.02 o 
   8   2   9       26.95       27.69      3.67 o 
  -9   3   9      114.03      117.21      5.37 o 
  -8   3   9       68.14       71.92      4.86 o 
  -7   3   9       83.47       85.76      4.14 o 
  -6   3   9       14.46       10.58      2.64 o 
  -5   3   9      547.18      541.89     11.26 o 
  -4   3   9      578.11      557.94     16.30 o 
  -3   3   9        0.31        0.66      1.41 o 
  -2   3   9        2.13        1.37      0.97 o 
  -1   3   9      242.13      237.89      5.41 o 
   0   3   9      278.31      263.87      3.64 o 
   1   3   9       83.53       92.66      2.08 o 
   2   3   9      224.55      227.18      3.09 o 
   3   3   9      153.65      148.90      2.35 o 
   4   3   9        1.12        0.97      0.55 o 
   5   3   9      265.58      262.08      9.35 o 
   6   3   9      104.11       99.98      5.50 o 
   7   3   9        1.91        4.58      2.57 o 
  -8   4   9        3.41        5.82      3.85 o 
  -7   4   9        9.57       11.92      3.04 o 
  -6   4   9        8.55       12.22      3.82 o 
  -5   4   9      231.62      236.03      7.59 o 
  -4   4   9       57.41       62.31      3.61 o 
  -3   4   9       14.06       15.99      1.34 o 
  -2   4   9      384.16      376.18     11.25 o 
  -1   4   9       32.70       30.11      1.95 o 
   0   4   9      204.70      199.56      3.01 o 
   1   4   9      440.99      456.39      7.91 o 
   2   4   9      143.19      140.70      3.48 o 
   3   4   9       17.75       16.61      1.06 o 
   4   4   9        2.16        1.73      0.62 o 
   5   4   9      326.89      341.69     18.28 o 
   6   4   9       27.55       41.44      4.22 o 
   7   4   9        5.86        5.68      2.93 o 
  -8   5   9       62.18       60.86      5.58 o 
  -7   5   9       17.59       15.11      2.79 o 
  -6   5   9        0.21        0.11      1.89 o 
  -5   5   9        0.71        1.62      1.35 o 
  -4   5   9      274.93      279.25      5.72 o 
  -3   5   9      147.16      168.37      5.32 o 
  -2   5   9        3.28        1.32      1.09 o 
  -1   5   9       11.81       11.12      1.45 o 
   0   5   9        0.44        0.82      0.84 o 
   1   5   9        0.05        0.00      0.91 o 
   2   5   9      441.23      422.89     16.20 o 
   3   5   9        2.23        2.98      0.98 o 
   4   5   9      137.79      155.55      4.93 o 
   5   5   9       13.24       11.66      2.33 o 
   6   5   9       34.05       33.74      7.70 o 
  -7   6   9        7.46        4.35      2.00 o 
  -6   6   9       15.22       11.04      1.99 o 
  -5   6   9       22.62       23.34      1.91 o 
  -4   6   9        7.33        6.40      1.35 o 
  -3   6   9       41.93       46.13      4.08 o 
  -2   6   9       37.13       34.65      1.76 o 
  -1   6   9       11.43       10.69      1.16 o 
   0   6   9        0.07        0.63      0.76 o 
   1   6   9       73.94       80.10      4.35 o 
   2   6   9       74.70       69.04      2.09 o 
   3   6   9        6.62        7.01      2.75 o 
   4   6   9        7.32        6.33      3.76 o 
   5   6   9        0.63        1.10      2.57 o 
  -6   7   9       67.21       85.35      5.52 o 
  -5   7   9       20.25       15.13      2.03 o 
  -4   7   9        2.03        1.39      1.19 o 
  -3   7   9        0.17       -0.65      1.09 o 
  -2   7   9       98.90      104.65      3.74 o 
  -1   7   9        2.89        3.01      1.56 o 
   0   7   9       82.42       81.67      2.12 o 
   1   7   9        1.08        1.16      0.74 o 
   2   7   9        0.00        0.92      2.57 o 
   3   7   9       40.98       36.95      3.17 o 
   4   7   9        1.12        5.32      2.20 o 
  -5   8   9       15.33       13.58      2.63 o 
  -4   8   9        0.92        1.68      1.53 o 
  -3   8   9        2.37        1.77      1.30 o 
  -2   8   9       60.69       66.78      3.38 o 
  -1   8   9       25.74       30.07      4.45 o 
   0   8   9        3.69        3.15      1.35 o 
   1   8   9       27.67       28.60      4.22 o 
   2   8   9       11.42        4.03      2.93 o 
   3   8   9       20.79        8.65     10.36 o 
  -2   9   9       11.06        8.72      1.54 o 
  -1   9   9        1.70        1.50      1.67 o 
  -3 -10  10        1.84        2.75      4.22 o 
  -2 -10  10        8.01        6.05      2.75 o 
  -1 -10  10       11.73       10.82      2.93 o 
   0 -10  10       17.81       13.59     11.55 o 
   1 -10  10        0.11        0.73      1.69 o 
   2 -10  10        0.69        3.45      1.93 o 
   3 -10  10       19.84       18.43      3.39 o 
   4 -10  10       15.43       20.18      2.71 o 
  -4  -9  10      131.17      123.66      6.24 o 
  -3  -9  10       97.94       98.69      8.81 o 
  -2  -9  10        5.35        3.30      2.38 o 
  -1  -9  10       83.74       88.96      4.95 o 
   0  -9  10       12.29       13.02      2.93 o 
   1  -9  10       49.12       53.00      4.40 o 
   2  -9  10      437.62      463.01     16.27 o 
   3  -9  10       24.75       23.68      3.21 o 
   4  -9  10       27.21       27.76      4.79 o 
   5  -9  10       24.26       23.45      3.55 o 
  -5  -8  10        0.46        0.00      2.20 o 
  -4  -8  10        1.82        1.56      1.56 o 
  -3  -8  10       28.84       28.97      5.50 o 
  -2  -8  10       12.68       14.48      2.75 o 
  -1  -8  10       54.57       55.57      4.03 o 
   0  -8  10       79.46       76.49      4.59 o 
   1  -8  10      177.05      184.48      6.98 o 
   2  -8  10      286.09      306.94      7.99 o 
   3  -8  10      152.68      153.77     10.55 o 
   4  -8  10        1.13        1.80      1.95 o 
   5  -8  10       28.00       31.16      2.79 o 
   6  -8  10      117.75      120.07      4.78 o 
  -6  -7  10       47.77       45.88      3.58 o 
  -5  -7  10       28.23       28.77      2.14 o 
  -4  -7  10        2.41        3.67      2.75 o 
  -3  -7  10        0.52       -0.83      1.65 o 
  -2  -7  10      411.48      411.83      9.28 o 
  -1  -7  10        0.73        0.18      1.65 o 
   0  -7  10      126.34      132.49      5.51 o 
   1  -7  10        0.08       -0.18      1.83 o 
   2  -7  10        1.36        2.87      1.19 o 
   3  -7  10        7.01       10.82      2.75 o 
   4  -7  10      169.10      164.46      7.46 o 
   5  -7  10      219.91      219.40      6.72 o 
   6  -7  10       25.45       22.39      5.59 o 
   7  -7  10       32.35       29.11      4.53 o 
  -7  -6  10        0.14       -0.80      1.58 o 
  -6  -6  10       35.96       38.43      3.30 o 
  -5  -6  10       90.77       96.05      3.92 o 
  -4  -6  10      108.29      105.43      4.68 o 
  -3  -6  10       10.59        9.91      1.56 o 
  -2  -6  10      193.71      203.42      5.56 o 
  -1  -6  10       41.04       52.67      4.03 o 
   0  -6  10       35.56       41.17      2.84 o 
   1  -6  10       58.10       54.47      3.48 o 
   2  -6  10        2.13        4.62      1.19 o 
   3  -6  10      204.18      205.69     20.29 o 
   4  -6  10      606.78      611.80     13.17 o 
   5  -6  10       14.83       12.94      1.88 o 
   6  -6  10        0.58       -0.36      1.36 o 
   7  -6  10        0.80        2.96      2.05 o 
  -8  -5  10        6.44        4.63      1.95 o 
  -7  -5  10        9.90        8.67      2.10 o 
  -6  -5  10      175.20      182.36      4.93 o 
  -5  -5  10      215.05      213.91      5.32 o 
  -4  -5  10        3.34        1.74      1.30 o 
  -3  -5  10       15.60       24.04      3.39 o 
  -2  -5  10       24.80       27.83      2.38 o 
  -1  -5  10       16.80       14.58      2.29 o 
   0  -5  10        5.91        2.99      1.23 o 
   1  -5  10        0.05       -0.55      1.31 o 
   2  -5  10      290.96      314.30      4.78 o 
   3  -5  10       34.82       32.55      1.19 o 
   4  -5  10       61.81       61.82      1.38 o 
   5  -5  10       91.81      110.68      5.50 o 
   6  -5  10       44.59       47.49      2.53 o 
   7  -5  10       10.89       10.13      1.81 o 
   8  -5  10       68.70       66.13      3.89 o 
  -8  -4  10       30.45       31.18      5.41 o 
  -7  -4  10       32.81       30.32      2.66 o 
  -6  -4  10      186.12      186.72      6.06 o 
  -5  -4  10      246.31      247.07      6.86 o 
  -4  -4  10       72.81       70.46      2.59 o 
  -3  -4  10       29.69       39.70      5.59 o 
  -2  -4  10      115.35      125.86      3.18 o 
  -1  -4  10        4.98       13.55      1.49 o 
   0  -4  10     1765.11     1614.14     31.63 o 
   1  -4  10      418.95      414.49     12.15 o 
   2  -4  10        0.03        0.01      1.19 o 
   3  -4  10        2.58        3.30      1.31 o 
   4  -4  10      436.13      426.16      6.19 o 
   5  -4  10      118.37      125.16      2.13 o 
   6  -4  10        0.30        0.46      1.37 o 
   7  -4  10      259.44      269.21      6.62 o 
   8  -4  10      120.27      121.43      7.06 o 
  -8  -3  10        0.01       -0.10      2.02 o 
  -7  -3  10        0.49        1.79      1.49 o 
  -6  -3  10       62.05       68.97      3.75 o 
  -5  -3  10      110.61      113.95      4.59 o 
  -4  -3  10       18.89       15.92      1.69 o 
  -3  -3  10      119.25      116.96      3.40 o 
  -2  -3  10      586.35      551.39     10.53 o 
  -1  -3  10       11.28       13.38      1.62 o 
   0  -3  10       41.18       54.25      2.32 o 
   1  -3  10      995.35      990.08     16.81 o 
   2  -3  10       20.92       20.24      1.04 o 
   3  -3  10      232.68      242.42      3.74 o 
   4  -3  10      359.22      362.02      7.17 o 
   5  -3  10       40.20       39.75      1.61 o 
   6  -3  10        1.26       -0.37      1.81 o 
   7  -3  10       55.73       63.96      2.40 o 
   8  -3  10        7.22        3.54      1.67 o 
  -9  -2  10      142.22      129.03      5.17 o 
  -8  -2  10        2.83        1.44      2.03 o 
  -7  -2  10        4.42        4.33      1.75 o 
  -6  -2  10      126.81      131.90      5.60 o 
  -5  -2  10      156.83      167.01      7.53 o 
  -4  -2  10      402.30      387.29      9.01 o 
  -3  -2  10     1202.13     1142.14     22.70 o 
  -2  -2  10       39.76       43.18      2.07 o 
  -1  -2  10      141.79      144.82      3.77 o 
   0  -2  10      639.64      603.03     10.63 o 
   1  -2  10     1943.32     1942.45     28.63 o 
   2  -2  10        4.01        3.65      0.87 o 
   3  -2  10      434.74      419.50      6.21 o 
   4  -2  10     1248.39     1210.37     30.74 o 
   5  -2  10        1.32        1.78      0.85 o 
   6  -2  10       15.93       19.79      2.53 o 
   7  -2  10      506.56      497.62      9.90 o 
   8  -2  10       28.11       28.58      1.44 o 
  -9  -1  10        3.17        4.46      2.27 o 
  -8  -1  10       10.32       10.99      2.14 o 
  -7  -1  10        5.76       11.26      2.07 o 
  -6  -1  10      182.77      179.10      4.86 o 
  -5  -1  10       10.27       10.08      1.69 o 
  -4  -1  10        5.28        7.79      2.85 o 
  -3  -1  10       17.30       16.97      2.20 o 
  -2  -1  10      113.01      110.90      3.21 o 
  -1  -1  10       26.48       25.52      1.56 o 
   0  -1  10       32.17       29.85      1.89 o 
   1  -1  10      378.38      368.98      5.44 o 
   2  -1  10       10.93       11.81      2.53 o 
   3  -1  10       28.05       30.88      1.54 o 
   4  -1  10      144.16      131.27      3.08 o 
   5  -1  10       32.10       38.24      1.38 o 
   6  -1  10      315.45      324.25      7.20 o 
   7  -1  10      427.33      412.82      7.54 o 
   8  -1  10       26.46       31.00      1.63 o 
  -9   0  10       21.08       19.79      2.84 o 
  -8   0  10        0.78        2.51      2.11 o 
  -7   0  10      298.88      300.08      7.66 o 
  -6   0  10        9.00        9.49      2.48 o 
  -5   0  10      103.80       89.58     17.52 o 
  -4   0  10      132.04      140.65      7.43 o 
  -3   0  10     1145.10     1113.46     22.61 o 
  -2   0  10      659.18      643.09     12.05 o 
  -1   0  10      139.16      134.48      4.86 o 
   0   0  10      646.03      655.65      8.71 o 
   1   0  10       28.97       31.64      1.15 o 
   2   0  10       19.44       15.49      1.11 o 
   3   0  10     1244.32     1262.19     18.33 o 
   4   0  10        6.50        8.76      3.85 o 
   5   0  10       20.63       21.38      1.04 o 
   6   0  10       41.46       47.58      2.10 o 
   7   0  10        0.92        2.26      1.09 o 
   8   0  10       47.89       49.15      3.85 o 
  -9   1  10        0.10        0.34      1.88 o 
  -8   1  10        0.17       -0.55      2.17 o 
  -7   1  10        2.23       -1.03      2.30 o 
  -6   1  10        6.64        7.13      2.36 o 
  -5   1  10       62.39       61.49      3.61 o 
  -4   1  10        6.19        6.77      2.11 o 
  -3   1  10      475.55      465.39      8.59 o 
  -2   1  10       12.69       17.59      3.48 o 
  -1   1  10      108.10       93.60      4.04 o 
   0   1  10       20.83       25.37      1.71 o 
   1   1  10        0.28        1.01      0.76 o 
   2   1  10      344.88      338.19      5.13 o 
   3   1  10     4083.94     3979.15     74.82 o 
   4   1  10       96.20       89.80      4.43 o 
   5   1  10      111.24      105.51      1.89 o 
   6   1  10        2.97        2.45      0.58 o 
   7   1  10       89.82       87.50      4.77 o 
   8   1  10      124.55      123.84      9.91 o 
  -8   2  10        0.42        3.16      2.01 o 
  -7   2  10      121.74      147.60      6.88 o 
  -6   2  10      254.96      266.33      8.29 o 
  -5   2  10      374.27      372.51      9.55 o 
  -4   2  10        8.25        9.10      1.75 o 
  -3   2  10      351.54      357.68      6.89 o 
  -2   2  10       42.42       43.49      2.29 o 
  -1   2  10     1016.19     1004.53     15.72 o 
   0   2  10        2.06        0.89      0.87 o 
   1   2  10       79.56       73.89      1.90 o 
   2   2  10      330.76      329.61      5.76 o 
   3   2  10      221.06      221.88      3.19 o 
   4   2  10        6.76        4.27      0.81 o 
   5   2  10      123.61      117.59      3.68 o 
   6   2  10       14.00       11.50      1.88 o 
   7   2  10        3.21        1.65      2.20 o 
  -8   3  10       15.20       12.75      4.03 o 
  -7   3  10        2.73        0.72      2.47 o 
  -6   3  10        0.12       -1.26      3.04 o 
  -5   3  10      596.82      590.11     12.37 o 
  -4   3  10       80.39       77.64      3.37 o 
  -3   3  10      300.72      313.93     10.47 o 
  -2   3  10      148.00      151.85      5.98 o 
  -1   3  10     1651.24     1618.40     24.55 o 
   0   3  10      764.45      743.69      9.93 o 
   1   3  10        3.74        4.52      1.37 o 
   2   3  10        0.07        0.81      0.60 o 
   3   3  10        0.65        0.70      0.80 o 
   4   3  10       11.21       14.39      2.14 o 
   5   3  10      373.46      377.26      9.76 o 
   6   3  10      119.16      123.29      6.24 o 
   7   3  10        4.08        0.18      3.67 o 
  -8   4  10       10.51       16.42      3.83 o 
  -7   4  10       39.81       46.78      4.86 o 
  -6   4  10       33.11       39.48      4.49 o 
  -5   4  10       58.69       59.88      3.63 o 
  -4   4  10       11.76        6.11      4.08 o 
  -3   4  10        0.55       -0.03      1.07 o 
  -2   4  10       24.58       22.79      2.78 o 
  -1   4  10      367.94      357.48      5.92 o 
   0   4  10       57.96       60.51      3.20 o 
   1   4  10       31.02       29.66      1.14 o 
   2   4  10        4.87        7.51      0.88 o 
   3   4  10       15.58       15.16      1.06 o 
   4   4  10       68.78       77.44      1.21 o 
   5   4  10      446.51      492.20     16.19 o 
   6   4  10       49.76       62.72      5.13 o 
  -7   5  10       82.10       86.35      9.26 o 
  -6   5  10       66.10       71.40      5.50 o 
  -5   5  10      257.67      257.82      5.66 o 
  -4   5  10      224.09      220.67      6.09 o 
  -3   5  10        1.25        0.82      1.41 o 
  -2   5  10       60.63       58.85      2.33 o 
  -1   5  10       41.24       39.25      1.63 o 
   0   5  10        0.18       -0.19      0.93 o 
   1   5  10      131.53      134.06      2.88 o 
   2   5  10       38.57       42.91      1.38 o 
   3   5  10       67.18       67.27      7.89 o 
   4   5  10       11.94       12.38      2.33 o 
   5   5  10        6.55        6.43      2.71 o 
   6   5  10        6.00        4.22      3.12 o 
  -6   6  10       20.57       21.98      2.96 o 
  -5   6  10       38.52       42.70      3.62 o 
  -4   6  10       43.38       49.44      2.62 o 
  -3   6  10       35.13       30.32      2.11 o 
  -2   6  10        5.34        5.95      1.42 o 
  -1   6  10       70.37       78.24      2.65 o 
   0   6  10       10.96       10.61      1.13 o 
   1   6  10      415.76      429.76     10.42 o 
   2   6  10       36.15       39.15      2.14 o 
   3   6  10       19.37       15.58      3.48 o 
   4   6  10       29.14       33.50      4.03 o 
   5   6  10       20.86       14.50      2.79 o 
  -5   7  10        3.53        6.92      2.28 o 
  -4   7  10        5.93        5.78      1.68 o 
  -3   7  10       38.09       36.23      2.44 o 
  -2   7  10      108.02      100.57      3.41 o 
  -1   7  10       12.58       11.32      1.61 o 
   0   7  10        4.95        3.58      1.18 o 
   1   7  10       80.07       78.09      3.66 o 
   2   7  10        2.12        1.83      2.75 o 
   3   7  10       14.99       14.12      3.67 o 
  -4   8  10        2.83        4.48      2.07 o 
  -3   8  10       46.15       49.28      2.54 o 
  -2   8  10        8.09       11.88      1.87 o 
  -1   8  10        0.06        0.42      1.53 o 
   0   8  10       37.39       39.11      2.11 o 
   1   8  10        7.40       11.92      6.23 o 
  -2 -10  11       11.49       10.08      5.50 o 
  -1 -10  11       20.15       24.75      4.22 o 
   0 -10  11        0.23        1.28      2.93 o 
   1 -10  11       10.82        8.16      2.20 o 
   2 -10  11        2.45        2.35      3.85 o 
   3 -10  11       38.83       39.48      6.88 o 
  -4  -9  11      209.35      209.44      8.81 o 
  -3  -9  11        0.22        0.92      2.38 o 
  -2  -9  11        4.25        3.12      4.40 o 
  -1  -9  11       16.62       19.62      3.48 o 
   0  -9  11      154.65      138.37      7.16 o 
   1  -9  11       14.29       16.68      3.48 o 
   2  -9  11        3.88        2.32      3.39 o 
   3  -9  11      328.02      361.20     13.87 o 
   4  -9  11        0.42        0.75      2.11 o 
   5  -9  11       90.33       88.83     10.82 o 
  -5  -8  11       17.74       24.67      5.68 o 
  -4  -8  11        1.26        0.37      2.05 o 
  -3  -8  11       28.07       29.56      2.66 o 
  -2  -8  11        9.98        7.70      4.40 o 
  -1  -8  11       45.51       35.76      6.05 o 
   0  -8  11       35.38       31.17      3.67 o 
   1  -8  11       18.08       26.22      6.05 o 
   2  -8  11        2.08        2.75      4.58 o 
   3  -8  11       30.58       33.49      2.79 o 
   4  -8  11        4.73        3.99      2.33 o 
   5  -8  11       36.42       40.80      6.51 o 
   6  -8  11      328.57      344.63     13.98 o 
  -6  -7  11        0.22       -0.92      2.59 o 
  -5  -7  11       26.10       26.74      2.46 o 
  -4  -7  11      216.81      200.49      6.56 o 
  -3  -7  11       39.96       43.71      5.13 o 
  -2  -7  11       31.29       30.28      4.86 o 
  -1  -7  11       32.43       32.76      2.27 o 
   0  -7  11       80.71       99.24      8.07 o 
   1  -7  11      156.58      164.45     10.46 o 
   2  -7  11      897.99     1004.16     40.13 o 
   3  -7  11      260.67      280.35      5.79 o 
   4  -7  11        4.28       13.73      7.98 o 
   5  -7  11      156.23      159.29     13.03 o 
   6  -7  11        1.60        2.97      2.24 o 
   7  -7  11        0.01        3.30      4.95 o 
  -7  -6  11        2.75        1.90      1.62 o 
  -6  -6  11        0.46       -0.92      1.83 o 
  -5  -6  11       10.12        7.33      2.98 o 
  -4  -6  11        9.65       10.22      1.93 o 
  -3  -6  11        0.43        0.73      2.20 o 
  -2  -6  11        0.87        0.46      1.74 o 
  -1  -6  11       50.42       41.90      3.30 o 
   0  -6  11       15.29       12.35      1.75 o 
   1  -6  11      105.10       92.66      4.59 o 
   2  -6  11      702.80      739.27     26.08 o 
   3  -6  11       26.65       30.69      1.28 o 
   4  -6  11        1.87        1.20      1.19 o 
   5  -6  11       10.44        8.81      1.88 o 
   6  -6  11       68.88       73.17      6.69 o 
   7  -6  11        1.74       -0.73      1.91 o 
  -7  -5  11        1.53        1.69      1.86 o 
  -6  -5  11      118.33      116.37      4.02 o 
  -5  -5  11        1.04        1.86      1.49 o 
  -4  -5  11       46.70       47.50      3.00 o 
  -3  -5  11       45.37       49.91      2.46 o 
  -2  -5  11      223.88      227.45      5.19 o 
  -1  -5  11      670.25      672.78     18.16 o 
   0  -5  11       15.16       20.85      2.24 o 
   1  -5  11      701.59      680.34     18.99 o 
   2  -5  11        4.22        3.56      1.49 o 
   3  -5  11       10.72       12.81      1.39 o 
   4  -5  11      373.95      393.22     14.61 o 
   5  -5  11        3.19        1.85      1.83 o 
   6  -5  11        7.85        6.23      2.03 o 
   7  -5  11        7.38        4.54      1.62 o 
  -8  -4  11        0.30       -0.30      2.53 o 
  -7  -4  11       11.34        9.50      2.28 o 
  -6  -4  11        2.62        2.93      2.07 o 
  -5  -4  11       87.86       90.06      4.86 o 
  -4  -4  11        7.18        8.72      2.05 o 
  -3  -4  11      307.89      313.95      8.82 o 
  -2  -4  11      278.79      287.13      6.79 o 
  -1  -4  11      609.92      621.43     10.88 o 
   0  -4  11      418.19      378.07      6.89 o 
   1  -4  11       24.42       24.66      2.11 o 
   2  -4  11       25.58       30.34      1.42 o 
   3  -4  11       73.86       62.73      5.23 o 
   4  -4  11      944.26      950.14     26.03 o 
   5  -4  11      731.32      747.48      9.95 o 
   6  -4  11       13.95       17.60      2.38 o 
   7  -4  11      130.06      120.52      4.25 o 
   8  -4  11        8.91        7.83      2.07 o 
  -8  -3  11        7.36        7.08      2.01 o 
  -7  -3  11       22.15       29.03      3.11 o 
  -6  -3  11      120.58      127.67      5.31 o 
  -5  -3  11      171.51      172.92      5.06 o 
  -4  -3  11        6.96        7.52      1.69 o 
  -3  -3  11       57.47       51.01      5.23 o 
  -2  -3  11       22.67       23.54      1.88 o 
  -1  -3  11       20.42       20.76      1.62 o 
   0  -3  11      203.75      200.34      4.41 o 
   1  -3  11       56.46       50.73      1.96 o 
   2  -3  11      112.24      115.17      2.10 o 
   3  -3  11      284.47      285.73      5.33 o 
   4  -3  11      690.66      687.84     11.58 o 
   5  -3  11       96.53       90.46      2.92 o 
   6  -3  11       65.92       68.86      3.00 o 
   7  -3  11        2.64        2.66      1.30 o 
   8  -3  11       25.71       34.80      2.64 o 
  -8  -2  11        0.86        1.28      1.75 o 
  -7  -2  11        7.85        9.12      2.01 o 
  -6  -2  11      121.92      124.38      4.22 o 
  -5  -2  11      316.53      318.15      8.50 o 
  -4  -2  11      237.79      228.07      6.11 o 
  -3  -2  11      108.62      109.60      4.11 o 
  -2  -2  11       84.62       92.10      5.78 o 
  -1  -2  11        2.59        1.42      1.41 o 
   0  -2  11     1787.19     1660.71     30.42 o 
   1  -2  11     1891.91     1849.07     28.73 o 
   2  -2  11      123.58      123.32      2.20 o 
   3  -2  11      311.01      296.73      5.88 o 
   4  -2  11      143.64      133.80      6.79 o 
   5  -2  11       34.07       29.97      3.76 o 
   6  -2  11      383.19      381.78      9.18 o 
   7  -2  11        2.51        3.76      1.17 o 
   8  -2  11        1.63        3.21      1.56 o 
  -8  -1  11        1.52        1.01      1.81 o 
  -7  -1  11        3.59       -0.54      1.62 o 
  -6  -1  11       16.97       14.23      2.14 o 
  -5  -1  11       13.95       13.29      3.30 o 
  -4  -1  11        6.79        6.16      2.03 o 
  -3  -1  11      239.35      239.13      6.56 o 
  -2  -1  11      675.73      676.64     13.29 o 
  -1  -1  11      125.54      116.23      3.67 o 
   0  -1  11     1183.35     1159.78     19.91 o 
   1  -1  11      948.41      918.45     13.80 o 
   2  -1  11        8.73        5.24      0.88 o 
   3  -1  11      331.65      311.94      4.77 o 
   4  -1  11       33.51       37.45      3.03 o 
   5  -1  11      180.60      173.03      3.50 o 
   6  -1  11      712.97      701.30     10.11 o 
   7  -1  11       17.52       19.42      3.54 o 
   8  -1  11       40.57       30.82      6.78 o 
  -8   0  11        4.58        7.95      2.80 o 
  -7   0  11      175.84      188.15      7.02 o 
  -6   0  11        3.54       -1.17      2.78 o 
  -5   0  11        1.63        1.10      2.53 o 
  -4   0  11      326.49      296.31      7.72 o 
  -3   0  11     2081.47     1983.58     43.13 o 
  -2   0  11        3.93        3.71      2.40 o 
  -1   0  11        4.64        3.37      2.01 o 
   0   0  11       12.78       11.54      1.46 o 
   1   0  11       41.92       42.94      1.69 o 
   2   0  11      396.40      399.39      5.69 o 
   3   0  11      256.19      240.76      3.82 o 
   4   0  11      513.93      505.13     14.63 o 
   5   0  11       55.92       59.25      2.03 o 
   6   0  11      108.16      104.12      2.42 o 
   7   0  11       33.46       30.29      1.53 o 
   8   0  11       21.80       18.89      5.13 o 
  -8   1  11        0.00       -0.19      2.03 o 
  -7   1  11       12.81       14.67      3.06 o 
  -6   1  11       28.36       33.50      4.79 o 
  -5   1  11      157.11      162.55      8.17 o 
  -4   1  11       61.17       69.71      4.59 o 
  -3   1  11      290.98      271.25      8.91 o 
  -2   1  11        1.05        1.78      1.55 o 
  -1   1  11      172.40      175.47      3.44 o 
   0   1  11       65.76       63.96      1.79 o 
   1   1  11       12.39       11.40      1.50 o 
   2   1  11      350.39      344.06      5.59 o 
   3   1  11      128.22      134.53      3.90 o 
   4   1  11        5.03        3.88      1.41 o 
   5   1  11      193.19      189.07      4.03 o 
   6   1  11       51.01       53.52      1.66 o 
   7   1  11       61.80       68.22      7.70 o 
  -8   2  11        4.68        6.93      2.40 o 
  -7   2  11      288.40      270.04      7.99 o 
  -6   2  11       41.66       42.90      3.17 o 
  -5   2  11       49.91       54.06      4.40 o 
  -4   2  11       82.44       73.67      3.94 o 
  -3   2  11       19.20       26.90      3.94 o 
  -2   2  11       49.93       43.58      6.25 o 
  -1   2  11      391.79      384.50      9.73 o 
   0   2  11       69.99       65.31      1.85 o 
   1   2  11        1.04        1.27      0.85 o 
   2   2  11      101.64      102.92      2.25 o 
   3   2  11      104.18       87.67      2.42 o 
   4   2  11       18.27       25.46      1.93 o 
   5   2  11        0.02       -0.21      0.59 o 
   6   2  11        7.95       10.68      2.75 o 
   7   2  11        8.84        6.05      4.77 o 
  -8   3  11        8.60        7.73      3.25 o 
  -7   3  11       75.55       60.90      4.27 o 
  -6   3  11        1.02        4.23      2.14 o 
  -5   3  11       96.91       99.79      9.08 o 
  -4   3  11      314.62      314.32     13.96 o 
  -3   3  11        5.16        5.71      1.55 o 
  -2   3  11      291.61      269.04      6.10 o 
  -1   3  11      841.43      824.72     12.09 o 
   0   3  11       53.68       52.52      2.08 o 
   1   3  11       71.04       78.69      2.26 o 
   2   3  11      124.55      117.79      3.76 o 
   3   3  11      283.79      274.92      4.57 o 
   4   3  11       21.98       20.61      2.04 o 
   5   3  11       34.80       39.73      7.33 o 
   6   3  11        6.05        6.03      2.29 o 
  -7   4  11       11.18        6.69      3.67 o 
  -6   4  11       95.04      111.37      7.25 o 
  -5   4  11        3.14        1.61      2.22 o 
  -4   4  11        5.64        5.90      1.47 o 
  -3   4  11       10.00       10.06      1.62 o 
  -2   4  11        0.62        0.31      1.20 o 
  -1   4  11        0.00        1.90      1.83 o 
   0   4  11      399.41      393.59      6.38 o 
   1   4  11        8.89        8.59      1.47 o 
   2   4  11       35.41       37.94      2.16 o 
   3   4  11       30.07       28.84      2.32 o 
   4   4  11       85.66       88.96      5.50 o 
   5   4  11        0.26        3.52      2.01 o 
   6   4  11        1.22        1.65      2.75 o 
  -7   5  11       19.97       17.12      5.31 o 
  -6   5  11        1.67       -0.07      1.49 o 
  -5   5  11      279.09      273.98      8.30 o 
  -4   5  11      104.07       98.85      3.30 o 
  -3   5  11       11.56        7.11      1.61 o 
  -2   5  11       34.98       31.73      1.90 o 
  -1   5  11       83.75       85.84      3.98 o 
   0   5  11      269.41      252.41      5.54 o 
   1   5  11       35.14       43.45      3.67 o 
   2   5  11        1.81        2.29      1.23 o 
   3   5  11       21.38       19.62      6.23 o 
   4   5  11        5.30        2.93      4.77 o 
   5   5  11      106.25      110.09      8.07 o 
  -6   6  11        4.26        3.82      1.99 o 
  -5   6  11        4.98        5.14      1.67 o 
  -4   6  11       15.45       13.92      2.36 o 
  -3   6  11        0.01        0.43      1.16 o 
  -2   6  11      118.06      115.05      3.06 o 
  -1   6  11       26.28       21.46      1.94 o 
   0   6  11       11.38       10.97      1.45 o 
   1   6  11       14.36       21.69      2.04 o 
   2   6  11        9.25        8.62      3.30 o 
   3   6  11       13.12       13.93      3.67 o 
   4   6  11        1.41        0.18      2.57 o 
  -4   7  11       55.01       56.47      4.20 o 
  -3   7  11        2.15        3.12      1.61 o 
  -2   7  11        3.84        3.60      1.91 o 
  -1   7  11       10.55       10.80      1.71 o 
   0   7  11       10.33        9.32      1.46 o 
   1   7  11        4.04        3.42      1.31 o 
   2   7  11        3.25       -1.10      2.93 o 
  -1 -10  12      127.65      132.83      7.71 o 
   0 -10  12      140.30      142.93      8.26 o 
   1 -10  12        1.21        1.17      1.93 o 
   2 -10  12       15.31       15.94      2.71 o 
  -3  -9  12        2.05        2.38      2.57 o 
  -2  -9  12       45.29       57.21      4.95 o 
  -1  -9  12      416.49      441.69     15.62 o 
   0  -9  12      818.77      853.74     28.38 o 
   1  -9  12       43.47       52.45      5.13 o 
   2  -9  12       75.12       81.99      5.87 o 
   3  -9  12       73.41       69.74      4.77 o 
   4  -9  12        0.35       -1.21      1.88 o 
  -4  -8  12      110.46      105.11      7.39 o 
  -3  -8  12       37.21       36.58      3.12 o 
  -2  -8  12        3.75        4.22      2.57 o 
  -1  -8  12        9.65        6.05      2.93 o 
   0  -8  12       25.28       26.04      4.03 o 
   1  -8  12       62.60       62.54      4.95 o 
   2  -8  12       33.68       31.17      4.03 o 
   3  -8  12       45.63        7.78     10.64 o 
   4  -8  12        4.24        4.65      2.47 o 
   5  -8  12      157.44      156.34     12.29 o 
  -5  -7  12      110.24      110.35      4.47 o 
  -4  -7  12      448.43      441.41     11.67 o 
  -3  -7  12      222.61      222.69      7.17 o 
  -2  -7  12       11.04       12.57      1.94 o 
  -1  -7  12      114.85      118.39      4.95 o 
   0  -7  12       17.57       17.79      3.12 o 
   1  -7  12       44.26       57.95      4.58 o 
   2  -7  12      359.08      293.92     72.23 o 
   3  -7  12       57.19       61.99      4.77 o 
   4  -7  12       94.02       97.47      4.04 o 
   5  -7  12       41.84       44.31      3.03 o 
   6  -7  12       74.08       83.17      9.90 o 
  -6  -6  12        3.90        3.94      1.81 o 
  -5  -6  12        7.44        6.69      3.37 o 
  -4  -6  12        7.80        8.88      2.14 o 
  -3  -6  12       60.33       54.17      3.61 o 
  -2  -6  12       40.12       42.73      2.59 o 
  -1  -6  12        0.02        0.70      1.75 o 
   0  -6  12      125.94      121.68      4.58 o 
   1  -6  12       16.22       10.08      4.77 o 
   2  -6  12      723.68      662.29     83.29 o 
   3  -6  12       70.56       71.30      1.71 o 
   4  -6  12       13.12       14.74      1.41 o 
   5  -6  12       40.82       45.29      3.67 o 
   6  -6  12      224.11      250.45      9.97 o 
  -7  -5  12       29.18       19.24      2.97 o 
  -6  -5  12       23.79       28.63      4.03 o 
  -5  -5  12        0.89        0.50      1.77 o 
  -4  -5  12       26.17       29.72      2.33 o 
  -3  -5  12        5.17        5.04      2.72 o 
  -2  -5  12      471.77      453.77      9.10 o 
  -1  -5  12        1.20        1.01      1.43 o 
   0  -5  12      217.18      227.96      5.26 o 
   1  -5  12      146.58      157.08     10.74 o 
   2  -5  12        0.04        0.54      1.28 o 
   3  -5  12       23.86       22.74      5.50 o 
   4  -5  12      217.72      230.78      4.67 o 
   5  -5  12      180.94      185.88      5.85 o 
   6  -5  12        3.62        3.72      1.62 o 
   7  -5  12       89.00       99.34      4.58 o 
  -7  -4  12        1.01        0.46      1.56 o 
  -6  -4  12       89.57       97.40      3.95 o 
  -5  -4  12       71.71       71.19      4.08 o 
  -4  -4  12      154.41      157.06      5.42 o 
  -3  -4  12       14.81       15.22      1.94 o 
  -2  -4  12      325.75      312.88      6.89 o 
  -1  -4  12       13.43       10.15      1.88 o 
   0  -4  12        0.18        2.48      1.36 o 
   1  -4  12        3.46        6.63      0.95 o 
   2  -4  12      368.32      376.89      6.08 o 
   3  -4  12        0.14        0.64      1.23 o 
   4  -4  12      296.06      281.58     13.04 o 
   5  -4  12        9.57        8.09      1.23 o 
   6  -4  12        0.14        0.18      1.44 o 
   7  -4  12        1.21        1.01      2.32 o 
  -8  -3  12        5.39        4.03      2.75 o 
  -7  -3  12        1.19        1.42      2.91 o 
  -6  -3  12      221.61      230.49      6.43 o 
  -5  -3  12      188.50      183.01      5.39 o 
  -4  -3  12      145.65      146.24      5.25 o 
  -3  -3  12       90.77       94.90      3.31 o 
  -2  -3  12      127.93      122.51      8.99 o 
  -1  -3  12        9.43       11.85      3.30 o 
   0  -3  12      216.11      213.13      5.31 o 
   1  -3  12       28.05       28.46      3.42 o 
   2  -3  12      243.08      233.02      5.08 o 
   3  -3  12        3.36        2.87      1.36 o 
   4  -3  12       93.56       94.36      5.96 o 
   5  -3  12       76.17       72.88      2.27 o 
   6  -3  12       77.67       77.33     11.92 o 
   7  -3  12        1.00        1.73      1.55 o 
  -8  -2  12       52.10       47.28      4.15 o 
  -7  -2  12       51.82       40.59      6.42 o 
  -6  -2  12      140.96      129.07      4.67 o 
  -5  -2  12      103.03      110.36      5.69 o 
  -4  -2  12       19.11       16.70      2.52 o 
  -3  -2  12       13.68        7.20      2.08 o 
  -2  -2  12       97.89      100.74      3.99 o 
  -1  -2  12        2.14        3.77      1.60 o 
   0  -2  12      876.88      807.18     15.43 o 
   1  -2  12      474.14      469.06      7.61 o 
   2  -2  12       11.58       14.52      1.74 o 
   3  -2  12      109.85       96.50      4.31 o 
   4  -2  12      204.64      198.05      4.05 o 
   5  -2  12      276.84      288.28      5.31 o 
   6  -2  12        1.08        1.45      1.00 o 
   7  -2  12      166.31      181.74      4.79 o 
  -8  -1  12        0.29        1.16      2.26 o 
  -7  -1  12        6.12        6.42      2.71 o 
  -6  -1  12       22.66       31.50      2.84 o 
  -5  -1  12        4.18        6.24      2.47 o 
  -4  -1  12        5.93        6.78      2.98 o 
  -3  -1  12      179.10      171.13      5.34 o 
  -2  -1  12      143.10      135.27      6.24 o 
  -1  -1  12       73.72       67.56      4.95 o 
   0  -1  12        5.21        3.96      1.21 o 
   1  -1  12       29.78       29.34      3.24 o 
   2  -1  12        8.55        7.37      1.13 o 
   3  -1  12       77.36       72.82      1.79 o 
   4  -1  12      470.17      456.32     24.10 o 
   5  -1  12       35.80       40.30      1.94 o 
   6  -1  12       12.13        9.68      1.16 o 
   7  -1  12        5.89        5.05      1.44 o 
  -8   0  12        0.43        2.37      2.47 o 
  -7   0  12        3.10       -0.44      2.19 o 
  -6   0  12       15.61       16.45      3.11 o 
  -5   0  12      162.11      173.47      6.17 o 
  -4   0  12      236.54      224.75      8.57 o 
  -3   0  12      751.36      721.57     19.27 o 
  -2   0  12       36.79       38.54      2.57 o 
  -1   0  12       82.27       84.37      2.79 o 
   0   0  12      295.35      274.10      4.41 o 
   1   0  12     1851.13     1781.04     27.44 o 
   2   0  12        7.33        5.94      1.33 o 
   3   0  12      385.42      366.99      5.46 o 
   4   0  12      181.00      190.99      4.44 o 
   5   0  12       53.94       54.62      4.58 o 
   6   0  12      117.65      120.07      2.81 o 
  -8   1  12        8.21        9.21      2.58 o 
  -7   1  12        3.11        5.82      2.27 o 
  -6   1  12       70.62       76.30      3.82 o 
  -5   1  12        0.22       -0.08      2.40 o 
  -4   1  12       39.64       33.08      3.14 o 
  -3   1  12       18.96       17.84      2.69 o 
  -2   1  12        0.59        0.64      1.56 o 
  -1   1  12       18.70       25.06      3.05 o 
   0   1  12       93.14       81.18      3.66 o 
   1   1  12      584.30      589.02      8.13 o 
   2   1  12       62.50       57.91      3.43 o 
   3   1  12        8.74        8.28      1.25 o 
   4   1  12        1.93        2.44      1.05 o 
   5   1  12       16.42       16.81      1.41 o 
   6   1  12      182.78      173.14      4.92 o 
   7   1  12      130.02      129.71      6.24 o 
  -7   2  12      213.04      221.43      8.81 o 
  -6   2  12        1.23        1.22      2.26 o 
  -5   2  12       41.80       34.83      3.47 o 
  -4   2  12       56.77       55.35      3.11 o 
  -3   2  12      631.76      621.28     21.09 o 
  -2   2  12      188.51      187.37      4.27 o 
  -1   2  12        1.09        1.70      1.22 o 
   0   2  12      204.61      214.41      3.97 o 
   1   2  12       91.70       87.00      2.88 o 
   2   2  12       29.14       28.16      1.56 o 
   3   2  12      398.54      389.46      6.22 o 
   4   2  12        3.29        1.36      1.36 o 
   5   2  12        5.63        2.79      0.76 o 
   6   2  12       19.59       17.09     10.73 o 
  -7   3  12        0.03       -0.89      2.14 o 
  -6   3  12       12.80       10.06      2.53 o 
  -5   3  12        0.01       -0.53      2.05 o 
  -4   3  12        0.06       -0.55      1.91 o 
  -3   3  12      192.47      196.76      4.48 o 
  -2   3  12        4.31        2.64      1.20 o 
  -1   3  12       21.03       24.70      1.61 o 
   0   3  12       28.61       29.16      1.54 o 
   1   3  12        7.95        7.35      1.81 o 
   2   3  12      205.57      200.37      4.96 o 
   3   3  12      675.04      677.39     10.59 o 
   4   3  12       22.51       16.65      2.33 o 
   5   3  12        1.93        3.12      2.57 o 
   6   3  12       23.99       20.90      2.59 o 
  -7   4  12       61.52       62.03      7.52 o 
  -6   4  12       52.44       58.69      9.54 o 
  -5   4  12       25.51       34.88      3.66 o 
  -4   4  12       11.94       12.52      1.80 o 
  -3   4  12      106.96      107.65      4.22 o 
  -2   4  12       47.95       52.48      4.19 o 
  -1   4  12      117.27      111.08      4.08 o 
   0   4  12        5.75        5.84      1.67 o 
   1   4  12       31.24       30.43      2.11 o 
   2   4  12       82.45       77.68      2.89 o 
   3   4  12       78.42       93.30      4.05 o 
   4   4  12       14.18       15.40      3.48 o 
   5   4  12        7.92       10.08      3.30 o 
  -6   5  12        0.67        1.43      1.64 o 
  -5   5  12      108.96      125.03      5.47 o 
  -4   5  12       90.94       90.50      3.80 o 
  -3   5  12       40.40       46.50      2.36 o 
  -2   5  12       22.84       22.09      2.92 o 
  -1   5  12      544.04      535.24      9.61 o 
   0   5  12       92.85       84.97      2.76 o 
   1   5  12        0.81        0.83      1.02 o 
   2   5  12      110.25      110.77      3.15 o 
   3   5  12        0.29       -0.92      2.57 o 
   4   5  12        0.54        2.57      4.95 o 
  -5   6  12        2.17        1.31      2.09 o 
  -4   6  12        5.92        4.95      1.86 o 
  -3   6  12        5.30        5.07      1.48 o 
  -2   6  12       11.42        7.72      1.76 o 
  -1   6  12      108.86      115.79      3.64 o 
   0   6  12       10.46        9.87      1.28 o 
   1   6  12        1.04        0.50      0.90 o 
   2   6  12       11.40       11.18      3.67 o 
   3   6  12        3.24        2.93      3.12 o 
  -3   7  12        0.93        1.62      1.55 o 
  -2   7  12        0.79        4.86      2.02 o 
  -1   7  12        6.35        7.94      2.13 o 
   0   7  12        0.48        1.74      1.12 o 
  -2  -9  13        0.52        2.93      2.93 o 
  -1  -9  13       38.25       53.91      5.68 o 
   0  -9  13       29.87       30.80      4.77 o 
   1  -9  13       44.06       39.43      8.44 o 
   2  -9  13       22.07       28.42      4.58 o 
   3  -9  13      103.50      107.37      4.92 o 
  -4  -8  13        6.29        5.11      2.52 o 
  -3  -8  13       45.49       45.65      3.84 o 
  -2  -8  13        2.49        2.00      2.26 o 
  -1  -8  13      125.55      133.20     12.84 o 
   0  -8  13       72.85       90.79     12.11 o 
   1  -8  13       11.57        9.53      6.05 o 
   2  -8  13        3.28        6.05      3.12 o 
   3  -8  13       20.72       24.02      4.03 o 
   4  -8  13       29.93       34.02      3.04 o 
  -5  -7  13       32.05       38.71      3.11 o 
  -4  -7  13      173.92      173.27      6.03 o 
  -3  -7  13        0.02        0.46      1.69 o 
  -2  -7  13        0.96       -0.82      1.69 o 
  -1  -7  13      140.82      141.30      8.90 o 
   0  -7  13      586.94      590.62     19.14 o 
   1  -7  13       29.69       35.57      4.22 o 
   2  -7  13        7.03        6.02      1.03 o 
   3  -7  13      493.38      529.49     23.54 o 
   4  -7  13        9.16        6.90      2.66 o 
   5  -7  13      125.90      132.07      8.33 o 
  -6  -6  13        5.53        7.37      2.55 o 
  -5  -6  13       40.58       38.75      5.45 o 
  -4  -6  13       61.98       63.34      4.91 o 
  -3  -6  13       24.96       23.51      3.21 o 
  -2  -6  13        8.36       11.37      2.07 o 
  -1  -6  13       49.75       51.34      2.92 o 
   0  -6  13      107.88      107.44      3.81 o 
   1  -6  13        9.97        6.24      8.43 o 
   2  -6  13       72.65       70.91      2.93 o 
   3  -6  13        5.98        4.54      1.41 o 
   4  -6  13        0.21        0.37      2.20 o 
   5  -6  13      137.35      143.24     11.93 o 
   6  -6  13      564.62      537.53     32.28 o 
  -6  -5  13        2.16        2.53      1.88 o 
  -5  -5  13      166.84      166.29      6.70 o 
  -4  -5  13      245.53      243.77      7.01 o 
  -3  -5  13      296.45      271.16      8.19 o 
  -2  -5  13       97.50       91.41      4.25 o 
  -1  -5  13       42.47       41.67      4.31 o 
   0  -5  13        1.60        0.90      1.75 o 
   1  -5  13      300.60      302.95      4.78 o 
   2  -5  13     1253.44     1287.55     23.59 o 
   3  -5  13      210.06      207.42     20.93 o 
   4  -5  13        1.18        2.42      1.52 o 
   5  -5  13       15.54       13.30      2.01 o 
   6  -5  13        0.27        1.43      1.62 o 
  -7  -4  13        0.95       -0.04      1.62 o 
  -6  -4  13        0.69        1.01      1.69 o 
  -5  -4  13        1.93        1.47      2.98 o 
  -4  -4  13       74.07       71.16      4.25 o 
  -3  -4  13        3.19        3.87      2.05 o 
  -2  -4  13       14.27       15.49      2.14 o 
  -1  -4  13      128.99      123.02      3.89 o 
   0  -4  13       63.21       62.98      2.84 o 
   1  -4  13      292.79      280.92      4.46 o 
   2  -4  13     1055.94     1055.96     17.20 o 
   3  -4  13      222.36      215.82     14.32 o 
   4  -4  13       11.21       10.68      1.27 o 
   5  -4  13       22.66       24.92      2.14 o 
   6  -4  13       94.23       94.76      9.36 o 
   7  -4  13        0.07        1.83      2.20 o 
  -7  -3  13        1.53       -2.47      2.47 o 
  -6  -3  13       92.96       96.84      4.59 o 
  -5  -3  13       24.09       29.92      3.35 o 
  -4  -3  13        0.02       -0.09      1.43 o 
  -3  -3  13        5.79        7.72      2.22 o 
  -2  -3  13      616.54      601.53     12.17 o 
  -1  -3  13      312.30      323.32      6.88 o 
   0  -3  13       11.53        7.64      1.49 o 
   1  -3  13       19.07       14.76      1.26 o 
   2  -3  13       66.50       65.46      2.64 o 
   3  -3  13        4.93        4.45      1.97 o 
   4  -3  13      348.00      347.98      9.28 o 
   5  -3  13       40.92       41.16      2.19 o 
   6  -3  13        0.80        1.06      0.99 o 
   7  -3  13       21.05       20.67      3.03 o 
  -7  -2  13       15.98       20.70      2.72 o 
  -6  -2  13       90.26       90.84      4.34 o 
  -5  -2  13       94.67       97.58      5.14 o 
  -4  -2  13      101.20      106.32      6.97 o 
  -3  -2  13      468.84      470.41     11.15 o 
  -2  -2  13      692.77      669.87     20.64 o 
  -1  -2  13      444.84      455.35      8.83 o 
   0  -2  13      223.25      226.32      3.84 o 
   1  -2  13        8.73        7.52      1.30 o 
   2  -2  13        6.84        8.70      1.57 o 
   3  -2  13       10.83        8.47      1.50 o 
   4  -2  13     1026.23     1033.24     18.92 o 
   5  -2  13      229.65      224.43      7.90 o 
   6  -2  13       85.50       85.50      3.49 o 
   7  -2  13       13.91       10.24      1.89 o 
  -7  -1  13       33.16       45.56      7.88 o 
  -6  -1  13       70.52       78.50      4.21 o 
  -5  -1  13      239.19      238.01      8.28 o 
  -4  -1  13       26.97       32.30      3.21 o 
  -3  -1  13       29.01       27.81      2.85 o 
  -2  -1  13        1.49        1.65      2.02 o 
  -1  -1  13      189.73      176.68      4.28 o 
   0  -1  13       79.63       80.11      2.60 o 
   1  -1  13       72.24       75.76      2.25 o 
   2  -1  13      345.12      337.84      6.08 o 
   3  -1  13       99.75       88.29      2.11 o 
   4  -1  13      853.28      842.72     16.43 o 
   5  -1  13       36.34       33.29      1.94 o 
   6  -1  13       97.00       96.03      3.60 o 
   7  -1  13        0.97        0.56      1.75 o 
  -7   0  13       49.62       57.25      4.01 o 
  -6   0  13      208.69      209.80     10.50 o 
  -5   0  13      152.25      146.42      6.34 o 
  -4   0  13       62.57       59.41      3.89 o 
  -3   0  13      116.02      105.93      3.76 o 
  -2   0  13        0.16        0.00      1.55 o 
  -1   0  13       14.39       11.88      1.56 o 
   0   0  13      853.98      826.79     13.17 o 
   1   0  13      545.98      546.88      9.80 o 
   2   0  13       34.20       38.72      1.81 o 
   3   0  13       75.62       73.90      2.66 o 
   4   0  13       24.78       22.02      6.23 o 
   5   0  13        0.31       -1.47      1.49 o 
   6   0  13       71.89       65.35      2.45 o 
  -7   1  13        5.14        3.08      2.59 o 
  -6   1  13        3.44        3.76      2.20 o 
  -5   1  13        8.73        6.38      2.52 o 
  -4   1  13       12.79       14.03      3.76 o 
  -3   1  13        8.55        9.08      1.94 o 
  -2   1  13      272.20      269.55      6.61 o 
  -1   1  13       37.53       35.48      3.82 o 
   0   1  13      809.13      783.15     11.69 o 
   1   1  13      192.18      201.28      4.20 o 
   2   1  13      102.81       95.96      2.54 o 
   3   1  13        2.29        2.47      0.87 o 
   4   1  13        4.01        4.11      1.36 o 
   5   1  13       10.50       12.72      2.38 o 
   6   1  13      206.74      226.88     12.85 o 
  -7   2  13       60.11       68.08      4.40 o 
  -6   2  13        8.10       13.22      2.59 o 
  -5   2  13        0.11        0.91      2.75 o 
  -4   2  13       95.44       89.83      5.14 o 
  -3   2  13      832.59      813.21     27.94 o 
  -2   2  13       12.75       14.72      1.90 o 
  -1   2  13       44.13       45.51      2.18 o 
   0   2  13       46.23       46.68      1.95 o 
   1   2  13       13.44       13.59      1.31 o 
   2   2  13       70.93       72.58      3.92 o 
   3   2  13       12.00       11.12      1.11 o 
   4   2  13      165.56      163.21      3.80 o 
   5   2  13       78.22       85.47      5.32 o 
  -6   3  13       32.34       29.63      3.99 o 
  -5   3  13       36.71       50.02      3.50 o 
  -4   3  13       65.34       66.02      3.56 o 
  -3   3  13       43.13       47.18      2.61 o 
  -2   3  13       71.62       68.84      2.93 o 
  -1   3  13       48.68       50.74      2.38 o 
   0   3  13       55.61       60.70      2.55 o 
   1   3  13       22.81       27.02      4.99 o 
   2   3  13      150.37      166.14      4.40 o 
   3   3  13       65.71       61.09      2.50 o 
   4   3  13        4.15        2.02      4.22 o 
   5   3  13       20.29       18.34      6.05 o 
  -6   4  13        9.22       10.05      2.93 o 
  -5   4  13       64.05       60.29      4.03 o 
  -4   4  13       32.01       37.83      4.03 o 
  -3   4  13       11.13       12.74      2.03 o 
  -2   4  13       12.19       10.73      1.61 o 
  -1   4  13       55.16       59.25      2.34 o 
   0   4  13       49.34       45.16      2.21 o 
   1   4  13       40.97       38.62      4.25 o 
   2   4  13       73.63       77.11      2.71 o 
   3   4  13       67.94       61.99      5.14 o 
   4   4  13        0.79        0.92      2.57 o 
  -5   5  13       47.15       48.27      6.13 o 
  -4   5  13       86.90       91.55      4.77 o 
  -3   5  13       14.60       14.92      1.90 o 
  -2   5  13       53.52       56.33      3.42 o 
  -1   5  13      107.50      110.56      4.40 o 
   0   5  13        8.70        6.00      1.44 o 
   1   5  13        5.66        6.05      1.75 o 
   2   5  13        2.16        0.06      1.13 o 
   3   5  13       66.61       60.89      5.87 o 
  -3   6  13        5.95        3.71      1.55 o 
  -2   6  13        4.05        0.58      1.47 o 
  -1   6  13        0.67        3.00      1.57 o 
   0   6  13       41.59       39.52      1.99 o 
   1   6  13        1.66        0.68      1.88 o 
   0  -9  14        1.25        1.47      2.93 o 
   1  -9  14        6.60       10.82      3.85 o 
  -3  -8  14       36.53       35.88      3.04 o 
  -2  -8  14       15.99       17.05      2.53 o 
  -1  -8  14      119.24      133.75      7.89 o 
   0  -8  14       40.73       39.61      5.32 o 
   1  -8  14       76.83       60.89      5.69 o 
   2  -8  14        0.98       -1.28      4.95 o 
   3  -8  14        1.59        1.83      2.93 o 
  -4  -7  14       64.79       67.60      3.89 o 
  -3  -7  14        0.50        1.03      2.22 o 
  -2  -7  14       14.06       13.07      2.46 o 
  -1  -7  14      521.32      532.98     20.97 o 
   0  -7  14      787.79      825.85     27.27 o 
   1  -7  14       67.40       67.62      5.69 o 
   2  -7  14       26.26       30.33      2.41 o 
   3  -7  14       73.58       83.45      5.87 o 
   4  -7  14        4.93        2.20      4.95 o 
  -5  -6  14       31.57       34.32      3.11 o 
  -4  -6  14       84.11       78.99      4.47 o 
  -3  -6  14       52.22       55.57      6.22 o 
  -2  -6  14       84.17       94.83      5.87 o 
  -1  -6  14       34.18       27.55      8.34 o 
   0  -6  14       43.96       46.50      4.17 o 
   1  -6  14        6.34        7.08      1.44 o 
   2  -6  14       16.61       16.54      1.48 o 
   3  -6  14       84.66       83.87     12.01 o 
   4  -6  14        1.13        2.20      2.57 o 
   5  -6  14      210.89      221.79     12.94 o 
  -6  -5  14        6.26        7.01      3.82 o 
  -5  -5  14      110.00      104.32      4.93 o 
  -4  -5  14      536.34      521.64     18.58 o 
  -3  -5  14       83.08       93.96      5.33 o 
  -2  -5  14        1.69        3.76      1.81 o 
  -1  -5  14      154.72      159.92      4.87 o 
   0  -5  14      196.03      186.61      5.32 o 
   1  -5  14        0.44        0.33      0.85 o 
   2  -5  14      285.33      304.68      8.15 o 
   3  -5  14      123.27      130.89      4.05 o 
   4  -5  14       83.07       84.60      2.63 o 
   5  -5  14       70.72       62.59     14.49 o 
   6  -5  14      196.07      210.71     14.50 o 
  -6  -4  14       20.26       21.48      2.85 o 
  -5  -4  14        2.87        2.62      2.42 o 
  -4  -4  14       14.00       11.78      2.59 o 
  -3  -4  14       20.41       25.20      4.60 o 
  -2  -4  14        1.37        2.60      2.07 o 
  -1  -4  14        0.57       -0.45      1.65 o 
   0  -4  14        8.93       12.35      1.94 o 
   1  -4  14       19.60       16.21      1.82 o 
   2  -4  14      195.43      191.82      8.92 o 
   3  -4  14        0.14        1.60      1.77 o 
   4  -4  14        7.20        6.93      1.27 o 
   5  -4  14       27.39       24.08      1.89 o 
   6  -4  14      276.21      302.35     16.44 o 
  -6  -3  14       27.29       27.21      5.05 o 
  -5  -3  14       34.57       40.15      3.94 o 
  -4  -3  14       31.75       35.24      3.10 o 
  -3  -3  14       14.65       19.15      2.40 o 
  -2  -3  14      157.15      156.98      5.67 o 
  -1  -3  14        2.21       -0.11      1.62 o 
   0  -3  14      114.86      116.88      4.44 o 
   1  -3  14        0.65        1.53      1.00 o 
   2  -3  14       41.43       45.56      2.49 o 
   3  -3  14      148.24      152.11      4.16 o 
   4  -3  14       51.21       47.15      2.10 o 
   5  -3  14      118.72      121.82      3.64 o 
   6  -3  14        0.10        0.75      1.32 o 
  -7  -2  14        0.08        0.37      1.94 o 
  -6  -2  14       10.76        9.84      3.02 o 
  -5  -2  14       58.37       61.12      3.63 o 
  -4  -2  14        3.98        3.15      1.88 o 
  -3  -2  14        0.42        1.25      1.62 o 
  -2  -2  14      156.52      162.28      5.87 o 
  -1  -2  14        2.80        2.53      1.91 o 
   0  -2  14        4.66        4.28      1.48 o 
   1  -2  14        0.00        0.04      1.58 o 
   2  -2  14      297.45      301.74      4.97 o 
   3  -2  14       50.63       62.24      3.39 o 
   4  -2  14       58.06       56.74      2.38 o 
   5  -2  14        0.90        1.00      1.93 o 
   6  -2  14        4.67        4.98      1.60 o 
  -7  -1  14        5.78        6.62      4.27 o 
  -6  -1  14      153.31      162.37      7.06 o 
  -5  -1  14       76.88       78.83      4.31 o 
  -4  -1  14        0.01        1.36      2.07 o 
  -3  -1  14       14.50       15.42      2.20 o 
  -2  -1  14        3.47        3.12      1.75 o 
  -1  -1  14      135.54      129.58      4.92 o 
   0  -1  14       37.41       32.32      2.69 o 
   1  -1  14      134.73      123.26      2.86 o 
   2  -1  14        8.63        8.98      1.37 o 
   3  -1  14       23.97       24.65      3.26 o 
   4  -1  14        0.52        0.92      1.17 o 
   5  -1  14       46.62       49.08      3.21 o 
   6  -1  14        1.01        1.08      1.31 o 
  -7   0  14        4.22        2.36      2.27 o 
  -6   0  14      100.19       89.24      5.75 o 
  -5   0  14       77.20       84.36      5.39 o 
  -4   0  14       11.36       12.15      2.69 o 
  -3   0  14        7.11       11.49      2.07 o 
  -2   0  14      178.86      185.80      5.60 o 
  -1   0  14       26.12       28.96      2.10 o 
   0   0  14      470.83      437.14      7.65 o 
   1   0  14      185.48      181.52      3.59 o 
   2   0  14       65.64       65.71      2.93 o 
   3   0  14       16.38       13.33      1.45 o 
   4   0  14      318.66      319.68     25.35 o 
   5   0  14      103.52       96.77      3.92 o 
   6   0  14        7.54        7.22      1.09 o 
  -6   1  14       10.74       17.04      2.98 o 
  -5   1  14        9.98       13.26      4.47 o 
  -4   1  14        0.47        3.12      1.81 o 
  -3   1  14       27.95       27.56      5.04 o 
  -2   1  14      205.14      205.71      4.48 o 
  -1   1  14        2.09        3.03      1.42 o 
   0   1  14       14.81       23.30      4.37 o 
   1   1  14       41.42       44.81      2.41 o 
   2   1  14        0.35       -0.06      0.98 o 
   3   1  14        6.90        5.60      1.67 o 
   4   1  14      213.52      216.43      7.45 o 
   5   1  14      131.35      129.00      4.65 o 
  -6   2  14       44.07       51.53      4.02 o 
  -5   2  14       67.40       78.66      5.30 o 
  -4   2  14       64.00       56.76      3.50 o 
  -3   2  14      176.54      177.40      4.55 o 
  -2   2  14       10.46       10.44      2.21 o 
  -1   2  14       70.95       77.09      4.77 o 
   0   2  14      311.24      296.79      9.64 o 
   1   2  14      566.78      549.75      8.71 o 
   2   2  14       17.07       19.34      3.39 o 
   3   2  14      101.61      102.29      3.04 o 
   4   2  14       19.34       14.62      3.12 o 
   5   2  14        2.40        2.38      2.75 o 
  -6   3  14       38.14       35.84      3.69 o 
  -5   3  14        0.29        1.23      2.52 o 
  -4   3  14       20.08       20.67      2.26 o 
  -3   3  14        0.33        1.07      1.86 o 
  -2   3  14       53.65       52.16      3.27 o 
  -1   3  14        5.38        4.61      1.76 o 
   0   3  14      170.06      168.97      3.72 o 
   1   3  14      223.13      214.75      4.08 o 
   2   3  14        9.88        9.43      1.79 o 
   3   3  14       11.50        8.36      1.07 o 
   4   3  14       11.24        6.05      5.13 o 
  -5   4  14        0.05        0.86      1.59 o 
  -4   4  14        0.87        3.09      1.96 o 
  -3   4  14      304.10      314.12     10.82 o 
  -2   4  14       62.05       61.78      2.92 o 
  -1   4  14        0.86        1.54      1.59 o 
   0   4  14        0.34        0.96      1.38 o 
   1   4  14        1.34        1.19      1.78 o 
   2   4  14       14.41        9.48      2.26 o 
   3   4  14      112.24      100.35      6.79 o 
  -3   5  14      100.38      118.53      6.47 o 
  -2   5  14        7.50        6.98      2.79 o 
  -1   5  14        9.09       10.63      2.26 o 
   0   5  14       20.49       16.56      2.42 o 
   1   5  14        0.72        0.88      1.56 o 
  -1  -8  15       29.71       29.70      4.58 o 
   0  -8  15       11.27       11.18      6.60 o 
   1  -8  15      197.09      197.31     10.28 o 
   2  -8  15        2.32        2.02      3.12 o 
  -3  -7  15        0.08        1.42      2.38 o 
  -2  -7  15        0.86        3.40      2.55 o 
  -1  -7  15       47.02       44.07      6.51 o 
   0  -7  15       54.42       63.27      6.05 o 
   1  -7  15      121.02      131.48      5.50 o 
   2  -7  15        0.09       -0.55      2.57 o 
   3  -7  15      107.98      110.25      7.15 o 
  -4  -6  15        2.64        1.83      2.01 o 
  -3  -6  15       73.09       69.36      8.44 o 
  -2  -6  15        3.71        4.68      2.20 o 
  -1  -6  15      157.02      167.34      7.16 o 
   0  -6  15      150.55      148.55      6.61 o 
   1  -6  15        0.74        0.67      2.13 o 
   2  -6  15        0.24        1.20      1.67 o 
   3  -6  15        6.55        3.12      2.75 o 
   4  -6  15       61.84       68.22      9.17 o 
  -5  -5  15       26.40       32.78      7.98 o 
  -4  -5  15      205.29      195.04      8.20 o 
  -3  -5  15       10.46       11.09      3.06 o 
  -2  -5  15        0.24        3.19      3.43 o 
  -1  -5  15      164.90      160.61      6.78 o 
   0  -5  15      685.54      676.85     15.30 o 
   1  -5  15       26.92       27.53      1.79 o 
   2  -5  15       11.86       12.65      2.19 o 
   3  -5  15      214.33      206.58     17.99 o 
   4  -5  15       14.82       13.95      4.40 o 
   5  -5  15      153.49      137.70     76.52 o 
  -5  -4  15       20.93       22.65      3.04 o 
  -4  -4  15       89.54       83.45      4.99 o 
  -3  -4  15       75.05       78.03      6.69 o 
  -2  -4  15        2.33        5.41      2.50 o 
  -1  -4  15        6.91        9.73      2.01 o 
   0  -4  15      108.81      120.79      4.28 o 
   1  -4  15        1.12       -0.91      1.13 o 
   2  -4  15       25.78       31.32      1.75 o 
   3  -4  15        0.22        0.21      1.11 o 
   4  -4  15        0.47        1.25      1.13 o 
   5  -4  15      202.45      211.49     12.02 o 
  -6  -3  15        5.65        9.64      3.16 o 
  -5  -3  15      102.08      104.01      6.97 o 
  -4  -3  15      431.62      405.70     16.12 o 
  -3  -3  15      176.79      169.13      7.11 o 
  -2  -3  15       55.15       59.78      4.03 o 
  -1  -3  15       58.77       56.10      3.72 o 
   0  -3  15       13.10       14.86      1.72 o 
   1  -3  15       18.62       19.71      2.25 o 
   2  -3  15      718.47      726.20     14.27 o 
   3  -3  15       44.85       45.10      2.27 o 
   4  -3  15       36.01       41.13      5.32 o 
   5  -3  15        0.14        0.56      1.59 o 
  -6  -2  15        1.09        0.55      1.94 o 
  -5  -2  15        0.97        1.01      1.94 o 
  -4  -2  15       28.17       29.60      3.89 o 
  -3  -2  15        0.61        1.83      2.10 o 
  -2  -2  15        1.03       -0.03      1.91 o 
  -1  -2  15       41.58       41.27      2.71 o 
   0  -2  15       55.59       53.52      2.90 o 
   1  -2  15      228.09      229.81      4.40 o 
   2  -2  15      767.29      741.79     13.63 o 
   3  -2  15       21.71       23.28      3.12 o 
   4  -2  15       14.69       15.66      1.98 o 
   5  -2  15        0.28       -1.27      1.55 o 
  -6  -1  15       42.02       44.22      4.13 o 
  -5  -1  15        8.10       10.77      3.02 o 
  -4  -1  15       14.60       14.65      2.46 o 
  -3  -1  15       10.23       11.72      2.20 o 
  -2  -1  15       56.53       61.46      6.51 o 
  -1  -1  15       98.75      107.19      3.88 o 
   0  -1  15       11.55       13.08      1.51 o 
   1  -1  15        0.12        0.88      1.24 o 
   2  -1  15       13.18       14.53      1.99 o 
   3  -1  15        0.33       -0.09      1.02 o 
   4  -1  15       62.86       62.40      2.59 o 
   5  -1  15       10.73        8.98      4.03 o 
  -6   0  15       28.35       29.82      5.83 o 
  -5   0  15       61.19       74.00      4.28 o 
  -4   0  15       51.66       59.18      3.63 o 
  -3   0  15       94.62      108.14      5.25 o 
  -2   0  15      389.96      373.83     12.86 o 
  -1   0  15      163.06      177.20      4.68 o 
   0   0  15       30.52       35.93      2.25 o 
   1   0  15        1.29        0.12      1.37 o 
   2   0  15        0.07        0.89      1.15 o 
   3   0  15        3.36        1.84      1.19 o 
   4   0  15      273.59      276.92      7.90 o 
   5   0  15      107.04      111.18      6.15 o 
  -6   1  15       19.92       18.89      4.40 o 
  -5   1  15       80.85       84.02     10.00 o 
  -4   1  15        7.48        6.60      2.69 o 
  -3   1  15       12.90       12.75      2.27 o 
  -2   1  15      102.63       93.35      3.79 o 
  -1   1  15       11.83       11.79      1.69 o 
   0   1  15       57.23       56.53      4.40 o 
   1   1  15        1.37        2.11      1.15 o 
   2   1  15       44.04       43.26      2.72 o 
   3   1  15       37.17       42.14      2.14 o 
   4   1  15      383.79      390.60      9.24 o 
  -5   2  15      122.27      141.91     11.93 o 
  -4   2  15       64.37       71.41      4.22 o 
  -3   2  15       24.07       21.30      2.49 o 
  -2   2  15        0.08        1.73      1.55 o 
  -1   2  15        4.64        5.05      1.44 o 
   0   2  15      276.61      266.27      7.80 o 
   1   2  15      190.40      185.23      5.28 o 
   2   2  15       24.23       22.44      2.10 o 
   3   2  15       27.04       29.78      4.64 o 
   4   2  15       15.01       11.55      3.30 o 
  -4   3  15        7.83        5.01      2.08 o 
  -3   3  15       15.94       12.92      2.04 o 
  -2   3  15       88.78       88.80      3.19 o 
  -1   3  15       37.23       38.89      4.37 o 
   0   3  15      192.05      190.11      4.30 o 
   1   3  15       40.67       43.67      2.47 o 
   2   3  15        2.15        0.78      1.00 o 
   3   3  15        0.02        0.85      1.27 o 
  -3   4  15       84.77       83.43      4.92 o 
  -2   4  15        0.95        2.45      1.76 o 
  -1   4  15        5.75        4.37      1.88 o 
   0   4  15        0.67        3.18      1.89 o 
   1   4  15       23.53       22.13      1.86 o 
  -1  -7  16        9.22        8.54      2.40 o 
   0  -7  16        0.20        2.75      3.12 o 
   1  -7  16        3.27        3.59      1.58 o 
  -3  -6  16       41.48       40.72      3.50 o 
  -2  -6  16        8.74        8.71      3.00 o 
  -1  -6  16       96.10       88.61      5.57 o 
   0  -6  16       30.27       29.24      3.29 o 
   1  -6  16      180.75      182.78      7.16 o 
   2  -6  16       17.94       19.64      1.80 o 
   3  -6  16       51.69       51.90      5.32 o 
  -4  -5  16       68.52       59.13      8.44 o 
  -3  -5  16        2.02        4.71      2.27 o 
  -2  -5  16       67.97       73.47     23.20 o 
  -1  -5  16      436.88      427.44     11.30 o 
   0  -5  16      639.63      589.39     39.91 o 
   1  -5  16        1.63        4.70      1.47 o 
   2  -5  16        0.22        0.87      1.27 o 
   3  -5  16       30.74       29.95      2.75 o 
  -4  -4  16       17.67       14.60      3.61 o 
  -3  -4  16      166.79      164.89     10.00 o 
  -2  -4  16      132.32      126.44      7.06 o 
  -1  -4  16       62.86       68.76      6.87 o 
   0  -4  16       14.52       13.43      1.97 o 
   1  -4  16        2.08        1.24      1.50 o 
   2  -4  16        2.47        1.22      1.26 o 
   3  -4  16       94.50       96.34      6.97 o 
   4  -4  16        4.20        2.94      1.55 o 
  -5  -3  16       58.70       51.25      5.23 o 
  -4  -3  16      272.18      263.21      8.63 o 
  -3  -3  16       50.78       57.80      4.77 o 
  -2  -3  16       23.06       21.85      2.66 o 
  -1  -3  16       16.60       17.75      2.53 o 
   0  -3  16      110.70      111.93      5.39 o 
   1  -3  16        7.52        4.68      1.53 o 
   2  -3  16       80.79       86.34      3.18 o 
   3  -3  16       60.99       62.05      2.84 o 
   4  -3  16       70.10       73.08      2.81 o 
  -5  -2  16        8.28        6.64      3.28 o 
  -4  -2  16       28.80       21.31      3.96 o 
  -3  -2  16       11.12        9.89      4.21 o 
  -2  -2  16        5.37        6.93      2.93 o 
  -1  -2  16       13.28        8.15      1.58 o 
   0  -2  16        0.14        0.32      1.27 o 
   1  -2  16       25.76       27.05      3.31 o 
   2  -2  16       81.30       85.16      2.84 o 
   3  -2  16        3.42        5.79      1.97 o 
   4  -2  16        3.68        4.49      2.66 o 
  -5  -1  16        2.75        2.20      2.20 o 
  -4  -1  16       46.78       61.33      4.08 o 
  -3  -1  16       44.78       48.65      4.15 o 
  -2  -1  16      139.01      138.84      5.86 o 
  -1  -1  16        0.01       -0.74      1.30 o 
   0  -1  16       20.82       24.20      2.10 o 
   1  -1  16       17.04       18.97      1.96 o 
   2  -1  16       32.82       36.20      2.91 o 
   3  -1  16       98.14      100.27      3.73 o 
   4  -1  16       37.01       38.13      4.31 o 
  -5   0  16       23.53       20.17      3.11 o 
  -4   0  16        8.70        8.58      3.00 o 
  -3   0  16        7.49        3.00      4.86 o 
  -2   0  16       65.83       65.48      3.35 o 
  -1   0  16       25.00       33.92      3.24 o 
   0   0  16       10.10        5.63      1.96 o 
   1   0  16        0.02       -0.11      1.02 o 
   2   0  16      204.36      206.02      5.39 o 
   3   0  16       18.97       13.95      1.56 o 
   4   0  16        2.81        8.16      4.49 o 
  -4   1  16        0.02        0.55      1.81 o 
  -3   1  16       31.98       28.43      2.74 o 
  -2   1  16        2.29        2.75      1.54 o 
  -1   1  16       42.27       45.11      2.98 o 
   0   1  16        0.00       -0.15      1.30 o 
   1   1  16       25.26       23.28      2.13 o 
   2   1  16        0.27        0.18      1.07 o 
   3   1  16       12.38       11.26      2.45 o 
  -4   2  16        6.43        8.27      2.32 o 
  -3   2  16        2.36        0.25      1.58 o 
  -2   2  16       88.98       94.31      4.59 o 
  -1   2  16       12.27       15.67      2.39 o 
   0   2  16       50.70       44.98      2.52 o 
   1   2  16       27.84       27.44      2.43 o 
   2   2  16       21.04       22.99      2.87 o 
  -2   3  16       16.42       16.93      2.45 o 
  -1   3  16        0.01       -1.01      1.47 o 
   0   3  16        7.24        7.63      2.23 o 
   1   3  16       13.69       11.80      1.62 o 
  -2  -5  17       18.47       19.83      2.91 o 
  -1  -5  17       94.53       87.87      7.71 o 
   0  -5  17       27.79       28.50      2.36 o 
   1  -5  17        0.93        4.60      1.86 o 
   2  -5  17        4.66        2.68      2.55 o 
  -3  -4  17       47.00       50.51      4.77 o 
  -2  -4  17       12.07        9.37      2.58 o 
  -1  -4  17       70.75       76.77      5.72 o 
   0  -4  17      151.40      149.02      6.07 o 
   1  -4  17        7.20        8.32      2.03 o 
   2  -4  17       25.58       28.55      4.86 o 
  -3  -3  17       30.01       27.18      4.19 o 
  -2  -3  17       34.91       36.14      4.03 o 
  -1  -3  17      328.13      304.84      8.73 o 
   0  -3  17      603.26      608.60     14.98 o 
   1  -3  17       42.84       43.60      2.61 o 
   2  -3  17        1.05        1.44      1.23 o 
   3  -3  17       73.26       70.57      9.35 o 
  -3  -2  17        1.00        1.57      2.57 o 
  -2  -2  17       35.92       48.16     15.49 o 
  -1  -2  17       35.02       40.10      3.88 o 
   0  -2  17       77.56       81.02      3.58 o 
   1  -2  17        3.37        4.27      1.71 o 
   2  -2  17       17.12       19.08      2.07 o 
   3  -2  17       13.16       11.37      2.44 o 
  -3  -1  17      112.26      111.06      5.25 o 
  -2  -1  17        8.05        9.08      1.97 o 
  -1  -1  17        1.19       -0.96      1.56 o 
   0  -1  17        2.16        3.59      1.71 o 
   1  -1  17        9.80       10.00      1.66 o 
   2  -1  17      285.71      288.43      6.35 o 
  -3   0  17        0.25       -0.02      1.96 o 
  -2   0  17       17.91       18.18      2.40 o 
  -1   0  17       29.85       36.59      3.57 o 
   0   0  17       50.97       57.90      3.43 o 
   1   0  17      103.73       97.80      4.07 o 
   2   0  17      339.35      339.85      7.45 o 
  -2   1  17        5.76        6.11      1.85 o 
  -1   1  17       14.29       14.14      2.85 o 
   0   1  17       16.22       14.99      2.16 o 
   1   1  17        9.07        7.18      1.83 o 
  -1  -2  18       11.93       10.99      2.66 o 
   0  -2  18       10.79       11.38      2.39 o 
                                                 
